# Supplementary material for: Piperacillin-tazobactam resistance in Klebsiella pneumoniae is often associated with IS26-mediated blaSHV-1 amplification in a widespread Klebsiella-adapted plasmid
Source: Antimicrob Agents Chemother. 2026 Mar 24;70(5):e01682-25. doi: 10.1128/aac.01682-25 (PMC13148056; doi:10.1128/aac.01682-25)
Supplement: Supplemental tables — Tables S1 to S4. [file aac.01682-25-s0003.xlsx]

## Sheet: Table S1
Table S1. Inhibition diameters of different β-lactam antibiotics tested by the disk diffusion method.
Strain	Origin	Date of isolation (mm/dd/yyyy)	Amoxicillin – clavulanic acid*	Piperacillin*	Piperacillin - tazobactam*	Ceftazidime*	Cefepime*
KP01	blood culture	2023-09-13	16	8	15	21	31
KP02	blood culture	2023-08-10	14	6	11	19	29
KP03	blood culture	2023-07-15	15	9	17	22	30
KP04	blood culture	2023-05-05	18	11	17	23	31
KP05	blood culture	2023-05-03	14	6	15	19	27
KP06	blood culture	2023-03-18	13	12	15	22	29
KP07	blood culture	2022-12-29	13	13	17	26	31
KP08	blood culture	2022-10-14	11	6	6	15	29
KP09	blood culture	2022-10-16	18	6	18	25	32
KP10	blood culture	2022-10-07	16	9	17	24	31
KP11	wound	2023-12-12	11	6	6	19	28
KP12	catheter	2023-12-13	15	7	12	17	27
KP13	urine	2023-08-16	11	6	6	18	30
KP14	urine	2023-08-16	16	6	19	25	35
*Cells are colored according to CASFM-EUCAST 2022 breakpoints: green=susceptible; yellow=susceptible increased exposure; red=resistant; grey=area of technical uncertainty

## Sheet: Table S2
Table S2. Percentage of pKP13_HMN-1 genes detected and PTnSHV-L copy count among IncFIB(K)_1_Kpn3 plasmids from PLSDB v.2024_05_31_v2.
Accession number	pKP13_HMN-1 gene percentage (%)	PTnSHV-L copies
NZ_CP129797	98.17	1
CP128771	96.34	2
NZ_CP065826	96.34	1
NZ_CP069995	96.34	1
OW967869	96.34	1
NZ_CP085102	95.73	1
NZ_CP036443	94.51	1
OW967770	93.29	1
CP067686	90.24	0
NZ_CP144715	90.24	0
CP067695	88.4146	0
NZ_CP093472	87.8049	1
CP067903	86.5854	0
CP137446	84.7561	0
NZ_LR130542	84.7561	1
CP067672	82.9268	0
NZ_CP070093	82.9268	0
NZ_CP070047	82.3171	0
OW969779	82.3171	0
CP006657	81.7073	0
CP052168	81.7073	0
CP056025	81.7073	0
CP067544	81.7073	0
CP080658	81.7073	0
CP080662	81.7073	0
CP080671	81.7073	0
CP080675	81.7073	0
CP080679	81.7073	0
CP080685	81.7073	0
CP080689	81.7073	0
CP080694	81.7073	0
CP080698	81.7073	0
CP080708	81.7073	0
CP080713	81.7073	0
CP080717	81.7073	0
CP080723	81.7073	0
CP080727	81.7073	0
CP080731	81.7073	0
CP080739	81.7073	0
NZ_CP022692	81.7073	0
NZ_CP031583	81.7073	0
NZ_CP071253	81.7073	1
NZ_CP082155	81.7073	0
NZ_CP092754	81.7073	0
NZ_CP092760	81.7073	0
NZ_CP092766	81.7073	0
NZ_CP095146	81.7073	1
NZ_CP098357	81.7073	0
NZ_CP124828	81.7073	0
NZ_CP136456	81.7073	0
NZ_CP142911	81.7073	0
NZ_CP142990	81.7073	0
NZ_CP149488	81.7073	0
NZ_LR130549	81.7073	0
NZ_MT560072	81.7073	0
NZ_MW650888	81.7073	0
OW848795	81.7073	0
OW848831	81.7073	0
OW848840	81.7073	0
OW849116	81.7073	0
OW849240	81.7073	0
OW849366	81.7073	0
OW849489	81.7073	0
OW966964	81.7073	0
OW966973	81.7073	0
OW967295	81.7073	0
OW967357	81.7073	0
OW967360	81.7073	0
OW967400	81.7073	0
OW967417	81.7073	0
OW967862	81.7073	0
OW968384	81.7073	0
OW969730	81.7073	0
OW969739	81.7073	0
OW969820	81.7073	0
CP067455	81.0976	0
CP067537	81.0976	0
CP067593	81.0976	0
CP067613	81.0976	0
CP067617	81.0976	0
CP067623	81.0976	0
CP067632	81.0976	0
CP067638	81.0976	0
CP067658	81.0976	0
CP067665	81.0976	0
CP067679	81.0976	0
CP067753	81.0976	0
CP067762	81.0976	0
CP067770	81.0976	0
CP067786	81.0976	0
CP067805	81.0976	0
CP067818	81.0976	0
CP067832	81.0976	0
CP067867	81.0976	0
CP067872	81.0976	0
CP067891	81.0976	0
CP067917	81.0976	0
CP067959	81.0976	0
CP080735	81.0976	0
CP080746	81.0976	0
CP110575	81.0976	0
CP128730	81.0976	0
CP128766	81.0976	0
NC_021654	81.0976	0
NZ_CP007729	81.0976	0
NZ_CP008829	81.0976	0
NZ_CP009777	81.0976	0
NZ_CP015393	81.0976	0
NZ_CP021834	81.0976	0
NZ_CP027152	81.0976	0
NZ_CP027161	81.0976	0
NZ_CP029101	81.0976	0
NZ_CP030343	81.0976	0
NZ_CP043049	81.0976	0
NZ_CP056831	81.0976	0
NZ_CP070083	81.0976	0
NZ_CP074536	81.0976	0
NZ_CP131907	81.0976	0
NZ_CP147628	81.0976	0
OW848804	81.0976	0
OW848808	81.0976	0
OW848873	81.0976	0
OW848877	81.0976	0
OW849232	81.0976	0
OW849480	81.0976	0
OW959932	81.0976	0
OW967038	81.0976	0
OW967301	81.0976	0
OW967396	81.0976	0
OW967540	81.0976	0
OW967900	81.0976	1
OW968024	81.0976	0
OW968080	81.0976	1
CP028181	80.4878	0
CP067576	80.4878	0
CP067751	80.4878	1
CP110735	80.4878	1
CP110750	80.4878	0
NZ_CP010393	80.4878	0
NZ_CP018355	80.4878	0
NZ_CP018424	80.4878	0
NZ_CP018430	80.4878	0
NZ_CP018434	80.4878	0
NZ_CP020072	80.4878	0
NZ_CP021544	80.4878	0
NZ_CP021713	80.4878	0
NZ_CP021752	80.4878	0
NZ_CP029136	80.4878	0
NZ_CP068616	80.4878	0
NZ_CP068620	80.4878	0
NZ_CP074524	80.4878	0
NZ_CP074542	80.4878	0
NZ_CP136406	80.4878	0
OW848843	80.4878	0
OW848902	80.4878	0
OW967278	80.4878	0
OW967457	80.4878	0
OW969794	80.4878	0
OW969850	80.4878	0
OW969854	80.4878	0
OW969862	80.4878	0
OW969901	80.4878	0
OW970311	80.4878	0
CP027696	79.878	0
CP052469	79.878	0
CP067443	79.878	0
CP067737	79.878	0
NZ_CP037929	79.878	0
NZ_CP041100	79.878	0
NZ_CP068140	79.878	0
NZ_CP082968	79.878	0
NZ_CP110948	79.878	0
NZ_CP110958	79.878	0
NZ_CP110963	79.878	0
NZ_MN922301	79.878	0
OW968354	79.878	0
OW969721	79.878	0
CP052415	79.2683	0
MF150084	79.2683	0
NZ_CP014121	79.2683	0
NZ_CP018365	79.2683	0
NZ_CP020838	79.2683	0
NZ_CP021540	79.2683	0
NZ_CP069047	79.2683	0
NZ_CP069964	79.2683	0
NZ_CP074559	79.2683	0
NZ_CP087619	79.2683	0
NZ_CP103500	79.2683	1
NZ_OU342707	79.2683	0
CP031369	78.6585	0
CP052477	78.6585	0
CP080653	78.6585	0
CP080752	78.6585	0
OW967806	78.6585	0
CP094913	78.0488	0
NZ_CP018886	78.0488	0
NZ_CP033774	78.0488	0
NZ_OP378664	78.0488	0
OW848859	78.0488	0
OW848929	78.0488	0
OW848954	78.0488	0
OW849035	78.0488	0
OW849263	78.0488	2
CP093315	77.439	0
NZ_CP027054	77.439	0
NZ_CP054265	77.439	0
NZ_CP139785	77.439	0
CP067725	76.8293	0
NZ_CP015386	76.8293	0
NZ_CP058326	76.8293	0
NZ_CP095781	76.8293	0
NZ_CP110938	76.8293	0
NZ_CP110942	76.8293	0
OW967232	76.8293	0
OW967581	76.8293	0
CP052401	76.2195	0
CP067782	76.2195	0
CP089766	76.2195	0
CP125751	76.2195	0
NZ_CP008800	76.2195	0
NZ_CP015132	76.2195	1
NZ_CP015823	76.2195	0
NZ_CP053876	76.2195	0
NZ_CP095777	76.2195	0
OW967168	76.2195	0
OW967602	76.2195	0
OW968319	76.2195	0
OW969866	76.2195	0
CP052405	75.6098	0
CP125748	75.6098	0
NZ_CP020069	75.6098	0
NZ_CP020855	75.6098	0
NZ_CP025038	75.6098	0
NZ_CP026752	75.6098	0
NZ_CP049717	75.6098	0
NZ_CP049720	75.6098	0
NZ_CP053036	75.6098	0
NZ_CP053767	75.6098	0
NZ_CP058941	75.6098	0
NZ_CP059470	75.6098	0
NZ_CP061390	75.6098	0
NZ_CP065832	75.6098	0
NZ_CP070582	75.6098	0
NZ_CP079140	75.6098	0
NZ_CP079147	75.6098	0
NZ_CP079152	75.6098	0
NZ_CP079157	75.6098	0
NZ_CP079165	75.6098	0
NZ_CP079600	75.6098	0
NZ_CP079625	75.6098	0
NZ_CP079630	75.6098	0
NZ_CP079670	75.6098	0
NZ_CP079674	75.6098	0
NZ_CP091599	75.6098	0
NZ_CP096815	75.6098	0
NZ_CP147170	75.6098	0
OW848987	75.6098	0
OW967251	75.6098	0
CP035180	75	1
CP097408	75	0
CP109702	75	0
CP128665	75	0
CP146579	75	0
NZ_CP021710	75	0
NZ_CP083045	75	0
NZ_CP083049	75	0
NZ_CP095141	75	0
NZ_CP095151	75	0
NZ_CP132711	75	0
NZ_KT203286	75	0
NZ_LR890396	75	0
CP109688	74.3902	0
CP109715	74.3902	0
CP109721	74.3902	0
CP109725	74.3902	0
NZ_CP020499	74.3902	0
OW849290	74.3902	0
OW849351	74.3902	0
OW849452	74.3902	0
OW967271	74.3902	0
OW969734	74.3902	0
OW969756	74.3902	0
OW969773	74.3902	0
OW995947	74.3902	0
NZ_CP008930	73.7805	0
CP067744	73.1707	0
NC_023333	73.1707	0
NZ_CP068608	73.1707	0
NZ_CP084784	73.1707	0
OW848792	73.1707	0
CP067797	71.9512	0
CP086674	71.9512	0
CP128738	71.9512	0
NZ_CP029387	71.9512	0
NZ_CP086667	71.9512	0
NZ_CP101555	71.9512	0
NZ_CP056879	71.3415	1
NZ_CP091584	71.3415	0
OW968188	71.3415	0
CP052337	70.7317	0
CP094369	70.7317	0
CP139948	70.7317	0
NZ_CP033627	70.7317	0
NZ_CP056884	70.7317	1
NZ_CP090079	70.7317	0
NZ_CP114309	70.7317	0
NZ_CP141545	70.7317	0
NZ_CP147591	70.7317	0
OW968162	70.7317	0
CP128723	70.122	0
NZ_CP084780	70.122	0
NZ_CP125113	70.122	0
NZ_OX337253	70.122	0
NZ_CP028784	69.5122	0
NZ_CP037966	69.5122	0
NZ_CP070562	69.5122	0
NZ_CP072950	69.5122	0
NZ_CP140474	69.5122	0
NZ_LR890186	69.5122	0
OW968008	69.5122	0
NZ_CP079121	68.9024	0
NZ_CP079132	68.9024	0
NZ_CP140290	68.9024	0
LR134219	68.2927	0
NZ_CP022824	68.2927	0
OW849060	68.2927	0
OW967204	68.2927	0
OW967851	68.2927	0
OW969835	68.2927	0
NZ_CP025142	67.6829	0
NZ_CP025148	67.6829	0
NZ_CP139401	67.6829	0
NZ_CP021856	67.0732	0
OW959909	67.0732	0
OW959926	67.0732	0
NZ_CP025145	66.4634	0
NZ_CP027425	66.4634	0
OW849447	66.4634	0
OW969803	66.4634	0
CP023937	65.8537	1
NZ_CP030719	65.8537	0
NZ_CP030726	65.8537	0
NZ_CP030735	65.8537	0
NZ_CP030743	65.8537	0
NZ_CP054304	65.8537	0
OW969828	65.8537	0
CP062995	65.2439	0
CP067557	65.2439	0
NZ_CP032209	65.2439	0
NZ_CP061405	65.2439	0
NZ_CP084805	65.2439	0
NZ_CP089961	65.2439	0
NZ_CP100522	65.2439	0
NZ_CP103622	65.2439	0
OW848851	65.2439	0
OW969679	65.2439	0
OW969948	65.2439	0
NC_009649	64.6341	0
NZ_CP012884	64.6341	0
NZ_CP061953	64.6341	0
NZ_CP084853	64.6341	0
NZ_MN824000	64.6341	0
OW849266	64.6341	0
OW967858	64.6341	0
NZ_CP011977	64.0244	0
NZ_CP027037	64.0244	0
NZ_CP061386	64.0244	0
NZ_CP091848	64.0244	0
NZ_CP091987	64.0244	0
NZ_CP092654	64.0244	0
OW967200	64.0244	0
NZ_MF918373	63.4146	0
OW968426	63.4146	0
AP022554	62.8049	0
CP128760	62.8049	0
NZ_CP018693	62.8049	0
NZ_CP080351	62.8049	0
NZ_CP092409	62.8049	0
NZ_CP093466	62.8049	0
NZ_CP093496	62.8049	0
NZ_CP139489	62.8049	0
OW969710	62.8049	0
CP052511	62.1951	0
CP052707	62.1951	0
CP052717	62.1951	0
NZ_CP018441	62.1951	0
NZ_CP020109	62.1951	0
NZ_MN823998	62.1951	0
NZ_OW967375	62.1951	0
OW848823	62.1951	0
OW848829	62.1951	0
CP018351	61.5854	0
CP041936	61.5854	0
CP052441	61.5854	0
CP052586	61.5854	0
CP067449	61.5854	0
CP067522	61.5854	0
CP067526	61.5854	0
CP067569	61.5854	0
CP067661	61.5854	0
CP067952	61.5854	0
CP114754	61.5854	0
CP128678	61.5854	0
CP146574	61.5854	0
CP155720	61.5854	0
NZ_CP022574	61.5854	0
NZ_CP025006	61.5854	0
NZ_CP025009	61.5854	0
NZ_CP027049	61.5854	0
NZ_CP070595	61.5854	0
NZ_CP073628	61.5854	0
NZ_CP086459	61.5854	0
NZ_CP086465	61.5854	0
NZ_CP086468	61.5854	0
NZ_CP089885	61.5854	0
NZ_CP097412	61.5854	0
NZ_CP097416	61.5854	0
NZ_CP103587	61.5854	0
NZ_CP103730	61.5854	0
NZ_CP121130	61.5854	0
NZ_CP121132	61.5854	0
NZ_CP121134	61.5854	0
NZ_CP121136	61.5854	0
NZ_CP121138	61.5854	0
NZ_CP121142	61.5854	0
NZ_CP121144	61.5854	0
NZ_CP121146	61.5854	0
NZ_CP126879	61.5854	0
NZ_CP129791	61.5854	0
NZ_CP129800	61.5854	0
NZ_CP151001	61.5854	0
NZ_MK181633	61.5854	0
NZ_OQ821107	61.5854	0
NZ_OV408203	61.5854	0
NZ_OV753988	61.5854	0
NZ_OV753993	61.5854	0
NZ_OV754011	61.5854	0
OW848846	61.5854	0
OW848863	61.5854	0
OW848909	61.5854	0
OW848940	61.5854	0
OW848947	61.5854	0
OW848958	61.5854	0
OW848970	61.5854	0
OW848990	61.5854	0
OW849017	61.5854	0
OW849024	61.5854	0
OW849326	61.5854	0
OW967030	61.5854	0
OW968121	61.5854	0
OW968148	61.5854	0
OW969649	61.5854	0
OX030699	61.5854	0
CP018675	60.9756	0
CP052243	60.9756	0
CP080667	60.9756	0
CP094884	60.9756	0
CP094886	60.9756	0
CP094904	60.9756	0
CP097400	60.9756	0
CP109705	60.9756	0
CP128745	60.9756	0
CP137924	60.9756	0
NC_020132	60.9756	0
NZ_CP023943	60.9756	0
NZ_CP024193	60.9756	0
NZ_CP024523	60.9756	0
NZ_CP024530	60.9756	0
NZ_CP024537	60.9756	0
NZ_CP024551	60.9756	0
NZ_CP024558	60.9756	0
NZ_CP024565	60.9756	0
NZ_CP024572	60.9756	0
NZ_CP047337	60.9756	0
NZ_CP055327	60.9756	0
NZ_CP058362	60.9756	0
NZ_CP067371	60.9756	0
NZ_CP070577	60.9756	0
NZ_CP086456	60.9756	0
NZ_CP086462	60.9756	0
NZ_CP090390	60.9756	0
NZ_CP090394	60.9756	0
NZ_CP097420	60.9756	0
NZ_CP098346	60.9756	0
NZ_CP114854	60.9756	0
NZ_CP121128	60.9756	0
NZ_CP131947	60.9756	0
NZ_CP133742	60.9756	0
NZ_CP133845	60.9756	0
NZ_CP135455	60.9756	0
NZ_CP141555	60.9756	0
NZ_CP141566	60.9756	0
NZ_LR890549	60.9756	0
NZ_LR890570	60.9756	0
NZ_LT009688	60.9756	0
NZ_MN543573	60.9756	0
NZ_MN543577	60.9756	0
NZ_MN823997	60.9756	0
NZ_OQ821062	60.9756	0
NZ_OQ821097	60.9756	0
OW848855	60.9756	0
OW959905	60.9756	0
OW967597	60.9756	0
OW968001	60.9756	0
OW968035	60.9756	0
OW968042	60.9756	0
CP031735	60.3659	0
CP052499	60.3659	0
CP067475	60.3659	0
CP067676	60.3659	0
CP067949	60.3659	0
CP110756	60.3659	0
CP119185	60.3659	0
MN956836	60.3659	0
NZ_CP030071	60.3659	0
NZ_CP041084	60.3659	0
NZ_CP082043	60.3659	0
NZ_CP086418	60.3659	0
NZ_CP086425	60.3659	0
NZ_CP086433	60.3659	0
NZ_CP086441	60.3659	0
NZ_CP086449	60.3659	0
NZ_CP110144	60.3659	0
NZ_CP141580	60.3659	0
NZ_CP144704	60.3659	0
NZ_OP378652	60.3659	0
NZ_OP378654	60.3659	0
NZ_OQ821095	60.3659	0
OW967846	60.3659	0
OW968064	60.3659	0
OW968217	60.3659	0
OW968366	60.3659	0
OW969841	60.3659	0
OX030710	60.3659	0
OX030720	60.3659	0
OX030750	60.3659	0
CP052387	59.7561	0
CP155652	59.7561	0
KY271404	59.7561	0
NC_021198	59.7561	0
NZ_CP030297	59.7561	0
NZ_CP063937	59.7561	0
NZ_CP065035	59.7561	0
NZ_CP101836	59.7561	0
NZ_CP102688	59.7561	0
NZ_CP103636	59.7561	0
NZ_CP103700	59.7561	0
NZ_CP129695	59.7561	0
NZ_CP151665	59.7561	0
NZ_CP151724	59.7561	0
NZ_CP155655	59.7561	0
NZ_KY271406	59.7561	0
NZ_MN823999	59.7561	0
NZ_MN842293	59.7561	0
OW849071	59.7561	0
OW849406	59.7561	0
OW968268	59.7561	0
OW969871	59.7561	0
CP046969	59.1463	0
NZ_CP023488	59.1463	0
NZ_CP028804	59.1463	0
NZ_CP033402	59.1463	0
NZ_CP036188	59.1463	0
NZ_CP036302	59.1463	0
NZ_CP036337	59.1463	0
NZ_CP039809	59.1463	0
NZ_CP043359	59.1463	0
NZ_CP059891	59.1463	0
NZ_CP064769	59.1463	0
NZ_CP066525	59.1463	0
NZ_CP066896	59.1463	0
NZ_CP082031	59.1463	0
NZ_CP097628	59.1463	0
NZ_CP100089	59.1463	0
NZ_CP100095	59.1463	0
NZ_CP100099	59.1463	0
NZ_CP100103	59.1463	0
NZ_CP100107	59.1463	0
NZ_CP100111	59.1463	0
NZ_CP107399	59.1463	0
NZ_CP107413	59.1463	0
NZ_CP107419	59.1463	0
NZ_CP107427	59.1463	0
NZ_CP107437	59.1463	0
NZ_CP107442	59.1463	0
NZ_CP107448	59.1463	0
NZ_CP107459	59.1463	0
NZ_CP107469	59.1463	0
NZ_CP107474	59.1463	0
NZ_CP107484	59.1463	0
NZ_CP107489	59.1463	0
NZ_CP107494	59.1463	0
NZ_CP107499	59.1463	0
NZ_CP107504	59.1463	0
NZ_CP107509	59.1463	0
NZ_CP107514	59.1463	0
NZ_CP107519	59.1463	0
NZ_CP127237	59.1463	0
NZ_CP137341	59.1463	0
NZ_MK192097	59.1463	0
NZ_MZ532980	59.1463	0
OW967760	59.1463	0
OW968390	59.1463	0
OW969762	59.1463	0
CP052218	58.5366	0
CP052408	58.5366	0
CP052435	58.5366	0
CP067580	58.5366	0
CP067589	58.5366	0
CP067900	58.5366	0
NZ_CP020903	58.5366	0
NZ_CP041640	58.5366	0
NZ_CP041928	58.5366	0
NZ_CP043592	58.5366	0
NZ_CP050379	58.5366	0
NZ_CP055211	58.5366	0
NZ_CP061397	58.5366	0
NZ_CP080363	58.5366	0
NZ_CP082007	58.5366	0
NZ_CP090062	58.5366	0
NZ_CP095133	58.5366	0
NZ_CP100085	58.5366	0
NZ_CP103619	58.5366	0
NZ_CP103698	58.5366	0
NZ_CP104798	58.5366	0
NZ_CP107479	58.5366	0
NZ_CP132727	58.5366	0
NZ_CP144132	58.5366	0
NZ_LR025089	58.5366	0
NZ_LR025093	58.5366	0
NZ_LT994840	58.5366	0
CP024483	57.9268	0
CP024500	57.9268	0
CP067809	57.9268	0
CP067883	57.9268	0
CP067886	57.9268	0
CP080704	57.9268	0
CP110586	57.9268	0
CP110610	57.9268	0
LR890401	57.9268	0
LR890452	57.9268	0
NC_016966	57.9268	0
NC_024992	57.9268	0
NZ_CP012567	57.9268	0
NZ_CP029588	57.9268	0
NZ_CP029591	57.9268	0
NZ_CP032186	57.9268	0
NZ_CP042883	57.9268	0
NZ_CP065164	57.9268	0
NZ_CP065168	57.9268	0
NZ_CP075592	57.9268	0
NZ_CP089384	57.9268	0
NZ_CP089386	57.9268	0
NZ_CP103688	57.9268	0
NZ_CP140500	57.9268	0
NZ_CP149827	57.9268	0
NZ_LR890191	57.9268	0
NZ_LR890203	57.9268	0
NZ_LR890205	57.9268	0
NZ_LR890231	57.9268	0
NZ_LR890344	57.9268	0
NZ_LR890375	57.9268	0
NZ_LR890385	57.9268	0
NZ_LR890392	57.9268	0
NZ_LR890416	57.9268	0
NZ_LR890485	57.9268	0
NZ_LR890565	57.9268	0
NZ_LR890680	57.9268	0
NZ_LR890723	57.9268	0
CP024516	57.3171	0
MK036889	57.3171	1
NZ_CP026151	57.3171	0
NZ_CP028543	57.3171	0
NZ_CP083008	57.3171	0
NZ_LR890572	57.3171	0
NZ_MW650891	57.3171	0
NZ_OW849471	57.3171	0
OW968375	57.3171	0
CP024508	56.7073	0
NZ_CP026135	56.7073	0
NZ_CP065173	56.7073	0
NZ_CP070436	56.7073	0
NZ_CP083033	56.7073	0
NZ_CP085034	56.7073	0
NZ_CP110968	56.7073	0
NZ_LR890370	56.7073	0
OW969610	56.7073	0
NC_023334	56.0976	0
NZ_CP014649	56.0976	0
NZ_CP053365	56.0976	0
NZ_CP067390	56.0976	0
NZ_MW650889	56.0976	0
NZ_MW650892	56.0976	0
NZ_OQ821040	56.0976	0
OW969920	56.0976	0
CP018460	55.4878	0
CP110487	55.4878	0
CP110577	55.4878	0
NZ_CP040658	55.4878	0
NZ_CP040661	55.4878	0
NZ_CP091331	55.4878	0
NZ_CP068691	54.878	0
NZ_CP099835	54.878	0
NZ_CP110954	54.878	0
NZ_CP114161	54.878	0
NZ_MN310379	54.878	0
CP006927	54.2683	0
CP064298	54.2683	0
NZ_CP049605	54.2683	0
NZ_CP056302	54.2683	0
OW849087	54.2683	0
AP028526	53.6585	0
CP067490	53.6585	0
NZ_CP070089	53.6585	0
OW969747	53.6585	0
CP067933	53.0488	0
CP124880	53.0488	0
NZ_CP016810	53.0488	0
NZ_CP028954	53.0488	0
NZ_CP047702	53.0488	0
NZ_CP073789	53.0488	0
NZ_MZ398018	53.0488	0
OW635551	53.0488	0
OW849053	53.0488	0
CP052151	52.439	0
NZ_CP027044	52.439	0
NZ_CP071282	52.439	0
NZ_CP084503	52.439	0
NZ_CP084790	52.439	0
NZ_CP155648	52.439	0
NZ_CP022917	51.8293	0
NZ_CP022920	51.8293	0
NZ_CP022923	51.8293	0
NZ_CP022926	51.8293	0
NZ_CP055510	51.8293	0
NZ_CP095635	51.8293	0
NZ_CP095646	51.8293	0
CP026716	51.2195	0
CP067501	51.2195	0
CP067790	51.2195	0
MN268580	51.2195	1
NC_019390	51.2195	0
NZ_CP020842	51.2195	0
NZ_CP075288	51.2195	0
NZ_CP110370	51.2195	0
NZ_CP113218	51.2195	0
NZ_CP122462	51.2195	0
NZ_LR890736	51.2195	0
OW968191	51.2195	0
CP137452	50.6098	0
NC_023332	50.6098	0
NZ_CP028995	50.6098	0
NZ_CP040123	50.6098	0
NZ_CP069969	50.6098	0
NZ_CP134043	50.6098	0
NZ_CP155674	50.6098	0
NZ_MK396843	50.6098	0
OW968214	50.6098	0
CP128753	50	0
NZ_CP023947	50	0
NZ_CP028781	50	0
NZ_CP040025	50	0
NZ_CP040030	50	0
NZ_CP040035	50	0
NZ_CP056308	50	0
NZ_CP064175	50	0
NZ_CP065462	50	0
NZ_CP091753	50	0
NZ_CP091757	50	0
NZ_CP095661	50	0
NZ_CP101898	50	0
NZ_CP129737	50	0
NZ_CP129761	50	0
NZ_CP129780	50	0
NZ_CP129858	50	0
NZ_CP131682	50	0
NZ_CP131703	50	0
NZ_CP134001	50	0
NZ_CP134038	50	0
NZ_CP154606	50	0
CP052148	49.3902	0
CP052506	49.3902	0
MG764551	49.3902	1
NZ_CP034282	49.3902	0
NZ_CP065449	49.3902	0
NZ_CP067256	49.3902	0
NZ_CP084807	49.3902	0
NZ_CP087646	49.3902	1
NZ_CP097192	49.3902	0
NZ_CP103677	49.3902	0
NZ_CP104661	49.3902	0
NZ_CP121140	49.3902	0
NZ_CP129720	49.3902	0
NZ_CP129723	49.3902	0
NZ_CP129728	49.3902	0
NZ_CP129766	49.3902	0
NZ_CP129776	49.3902	0
NZ_CP129788	49.3902	0
OW848922	49.3902	0
OW848933	49.3902	0
OW849227	49.3902	0
OW967950	49.3902	0
CP052173	48.7805	1
CP052270	48.7805	0
CP052370	48.7805	0
CP052489	48.7805	0
CP052534	48.7805	1
CP052538	48.7805	0
CP052570	48.7805	1
CP110591	48.7805	1
CP113223	48.7805	0
NZ_CP029724	48.7805	0
NZ_CP039952	48.7805	0
NZ_CP039955	48.7805	0
NZ_CP052762	48.7805	1
NZ_CP064247	48.7805	1
NZ_CP066535	48.7805	0
NZ_CP084872	48.7805	0
NZ_CP090220	48.7805	0
NZ_CP098146	48.7805	0
NZ_CP098160	48.7805	0
NZ_CP098162	48.7805	0
NZ_CP098166	48.7805	0
NZ_CP098168	48.7805	0
NZ_CP101568	48.7805	1
NZ_CP103561	48.7805	0
NZ_CP104767	48.7805	0
NZ_CP113201	48.7805	0
NZ_CP113204	48.7805	0
NZ_CP113213	48.7805	0
NZ_CP117731	48.7805	0
NZ_CP141542	48.7805	0
NZ_CP142388	48.7805	1
NZ_LR890617	48.7805	1
NZ_MH745929	48.7805	0
NZ_OM489434	48.7805	0
NZ_ON002624	48.7805	0
NZ_OX359176	48.7805	0
OW848817	48.7805	0
OW848869	48.7805	0
OW968351	48.7805	0
OW969704	48.7805	0
OW969754	48.7805	0
CP052140	48.1707	0
CP052209	48.1707	0
CP052263	48.1707	0
CP067690	48.1707	0
NZ_CP025457	48.1707	0
NZ_CP025577	48.1707	0
NZ_CP031614	48.1707	0
NZ_CP042521	48.1707	0
NZ_CP046382	48.1707	0
NZ_CP046950	48.1707	0
NZ_CP054286	48.1707	0
NZ_CP058359	48.1707	0
NZ_CP070021	48.1707	0
NZ_CP092400	48.1707	0
NZ_CP094452	48.1707	0
NZ_CP101892	48.1707	0
NZ_CP107453	48.1707	0
NZ_CP113790	48.1707	0
NZ_CP118406	48.1707	0
NZ_CP122473	48.1707	0
NZ_CP136942	48.1707	0
NZ_CP138481	48.1707	0
NZ_KY271405	48.1707	0
NZ_OM489432	48.1707	0
NZ_ON002622	48.1707	0
NZ_OP378663	48.1707	0
OW968284	48.1707	0
OW968460	48.1707	0
CP052237	47.561	0
CP052485	47.561	0
CP052559	47.561	0
CP052561	47.561	0
CP052572	47.561	0
NZ_CP069875	47.561	0
NZ_CP083791	47.561	0
NZ_CP101547	47.561	1
NZ_CP145172	47.561	0
NZ_CP151770	47.561	0
NZ_OM489427	47.561	0
NZ_OM489433	47.561	0
NZ_OX359183	47.561	0
OW848915	47.561	0
CP025516	46.9512	0
CP052302	46.9512	1
CP052504	46.9512	1
CP052521	46.9512	1
CP052523	46.9512	1
NZ_CP021686	46.9512	0
NZ_CP021951	46.9512	0
NZ_CP022125	46.9512	0
NZ_CP035536	46.9512	0
NZ_CP063888	46.9512	0
NZ_CP064045	46.9512	0
NZ_CP064047	46.9512	0
NZ_CP073379	46.9512	1
NZ_CP075891	46.9512	0
NZ_LR890711	46.9512	0
NZ_MT439326	46.9512	0
NZ_MT439327	46.9512	0
OW848799	46.9512	0
OW849273	46.9512	0
OW849298	46.9512	0
AP021970	46.3415	0
CP048413	46.3415	0
CP052279	46.3415	0
CP097404	46.3415	0
CP110771	46.3415	0
NZ_AP023455	46.3415	0
NZ_CP011577	46.3415	0
NZ_CP051491	46.3415	0
NZ_CP063903	46.3415	0
NZ_CP069993	46.3415	0
NZ_CP089881	46.3415	0
NZ_CP090618	46.3415	0
NZ_CP092590	46.3415	0
NZ_CP098176	46.3415	1
NZ_CP103064	46.3415	0
NZ_CP125181	46.3415	0
NZ_KT896504	46.3415	0
NZ_MT810360	46.3415	1
CP052276	45.7317	0
CP052293	45.7317	0
CP052298	45.7317	0
CP067649	45.7317	0
CP067722	45.7317	0
CP067837	45.7317	0
NZ_CP061833	45.7317	0
NZ_CP063897	45.7317	0
NZ_CP069822	45.7317	0
NZ_CP083037	45.7317	0
NZ_CP083072	45.7317	0
NZ_CP091806	45.7317	0
NZ_CP093482	45.7317	0
NZ_CP098129	45.7317	0
NZ_CP098132	45.7317	0
NZ_CP098137	45.7317	0
NZ_CP098142	45.7317	0
NZ_CP098150	45.7317	0
NZ_CP098172	45.7317	0
NZ_CP114165	45.7317	0
NZ_CP114313	45.7317	0
NZ_CP114317	45.7317	0
NZ_CP114321	45.7317	0
NZ_CP114325	45.7317	0
NZ_CP114329	45.7317	0
NZ_CP114355	45.7317	0
NZ_CP126059	45.7317	0
NZ_CP129749	45.7317	0
NZ_CP132662	45.7317	0
NZ_CP139936	45.7317	0
NZ_MN891675	45.7317	0
NZ_OP378659	45.7317	0
OW848966	45.7317	0
OW849013	45.7317	0
OW849222	45.7317	0
OW849336	45.7317	0
OW959915	45.7317	0
OW967616	45.7317	0
OW967778	45.7317	0
OW967997	45.7317	0
OW968205	45.7317	0
OW968226	45.7317	0
OW968235	45.7317	0
OW969769	45.7317	0
OW969831	45.7317	0
OX030689	45.7317	0
CP040176	45.122	0
CP093455	45.122	0
NZ_CP015383	45.122	0
NZ_CP092513	45.122	0
NZ_CP102693	45.122	0
NZ_CP114169	45.122	0
OW848888	45.122	0
CP052214	44.5122	0
CP052266	44.5122	0
CP052296	44.5122	0
CP052307	44.5122	0
NZ_CP007734	44.5122	0
NZ_CP009879	44.5122	0
NZ_CP073657	44.5122	0
NZ_CP093491	44.5122	0
NZ_CP093502	44.5122	0
NZ_CP138699	44.5122	0
NZ_CP141673	44.5122	0
NZ_KX636095	44.5122	0
NZ_MF156696	44.5122	0
NZ_MZ690484	44.5122	0
NZ_OW969634	44.5122	0
OW848881	44.5122	0
OW849119	44.5122	0
OW849185	44.5122	0
OW849396	44.5122	0
OW968261	44.5122	0
OW969683	44.5122	0
AP014952	43.9024	0
AP022158	43.9024	0
CP030318	43.9024	1
CP052137	43.9024	1
CP052288	43.9024	0
CP052380	43.9024	1
CP052450	43.9024	1
CP052545	43.9024	1
MF116002	43.9024	0
MG288679	43.9024	1
NZ_AP024569	43.9024	0
NZ_AP024571	43.9024	0
NZ_AP024573	43.9024	0
NZ_AP024577	43.9024	0
NZ_AP024580	43.9024	0
NZ_CP050355	43.9024	1
NZ_CP056192	43.9024	0
NZ_CP076107	43.9024	0
NZ_CP087708	43.9024	0
NZ_CP127519	43.9024	0
NZ_OL964515	43.9024	1
OW969742	43.9024	0
MZ690487	43.2927	0
NZ_CP006663	43.2927	0
NZ_CP040862	43.2927	0
NZ_CP046940	43.2927	0
NZ_CP050337	43.2927	1
NZ_CP056386	43.2927	0
NZ_CP085198	43.2927	0
NZ_CP087273	43.2927	0
NZ_CP117225	43.2927	0
NZ_CP124875	43.2927	0
NZ_CP129404	43.2927	0
NZ_MG252894	43.2927	0
CP031811	42.6829	0
MZ690482	42.6829	0
MZ690483	42.6829	0
MZ690486	42.6829	0
NZ_CP018818	42.6829	0
NZ_CP020062	42.6829	1
CP067879	42.0732	0
NZ_CP012572	42.0732	0
NZ_CP047708	42.0732	0
NZ_CP070016	42.0732	0
NZ_CP070159	42.0732	0
OW848833	42.0732	0
OW967782	42.0732	0
OW967960	42.0732	0
OW968252	42.0732	0
CP052491	41.4634	0
CP067466	41.4634	0
CP067585	41.4634	0
CP067609	41.4634	0
CP067628	41.4634	0
CP067746	41.4634	0
CP067854	41.4634	0
CP067923	41.4634	0
NZ_CP102941	41.4634	0
NZ_CP114333	41.4634	0
NZ_CP114362	41.4634	0
CP034326	40.8537	0
LR890741	40.8537	0
NZ_CP041949	40.8537	0
LR890282	40.2439	0
NZ_CP035216	40.2439	0
NZ_CP048390	40.2439	0
NZ_CP069854	40.2439	0
NZ_CP070173	40.2439	0
NZ_CP143508	40.2439	0
CP128681	39.6341	0
NZ_CP032173	39.6341	0
NZ_CP092903	39.6341	0
NZ_CP124825	39.6341	0
NZ_MW650887	39.6341	0
CP025212	39.0244	0
NZ_CP056761	39.0244	0
NZ_CP058113	39.0244	0
CP056475	38.4146	0
LC765516	38.4146	0
LC765517	38.4146	0
NZ_AP022528	38.4146	0
NZ_CP030066	38.4146	0
NZ_CP041514	38.4146	0
NZ_CP055317	38.4146	0
NZ_MT269851	38.4146	0
NZ_MZ156798	38.4146	0
NZ_CP029430	37.8049	0
NZ_CP053018	37.8049	0
NZ_CP077811	37.8049	0
NZ_CP147543	37.8049	0
NZ_CP147548	37.8049	0
NZ_KY495890	37.8049	0
OW849135	37.8049	0
CP067827	37.1951	0
NZ_CP029435	37.1951	0
NZ_CP048779	37.1951	0
NZ_CP053359	37.1951	0
NZ_CP073056	37.1951	0
NZ_CP083082	37.1951	0
NZ_CP095570	37.1951	0
NZ_CP098157	37.1951	0
NZ_CP131956	37.1951	1
NZ_CP141626	37.1951	1
NZ_CP141746	37.1951	0
NZ_CP141850	37.1951	0
OW969593	37.1951	0
CP038004	36.5854	1
CP052321	36.5854	0
LR890513	36.5854	0
NZ_CP036307	36.5854	1
NZ_CP066519	36.5854	1
NZ_CP066530	36.5854	1
NZ_CP141663	36.5854	0
NZ_CP145164	36.5854	0
NZ_CP145180	36.5854	0
NZ_CP145188	36.5854	0
NZ_CP147516	36.5854	0
NZ_MZ475699	36.5854	0
CP067823	35.9756	0
CP119565	35.9756	0
NZ_CP015135	35.9756	0
NZ_CP046646	35.9756	0
NZ_CP058132	35.9756	0
NZ_CP059310	35.9756	0
NZ_CP103555	35.9756	0
NZ_CP103580	35.9756	0
NZ_CP103583	35.9756	0
NZ_CP103615	35.9756	0
NZ_CP103640	35.9756	0
NZ_CP103728	35.9756	0
NZ_LR890447	35.9756	0
NZ_LR890472	35.9756	0
NZ_MG288676	35.9756	0
CP027613	35.3659	1
CP156952	35.3659	0
NZ_CP050349	35.3659	0
NZ_CP061966	35.3659	0
NZ_CP070421	35.3659	0
NZ_CP070441	35.3659	0
NZ_CP070455	35.3659	0
NZ_CP072469	35.3659	0
NZ_CP087581	35.3659	0
NZ_CP132218	35.3659	0
NZ_OP378657	35.3659	0
OW849375	35.3659	0
CP056522	34.7561	0
CP067945	34.7561	0
NZ_CP021166	34.7561	0
NZ_CP029441	34.7561	0
NZ_CP055067	34.7561	0
NZ_CP055452	34.7561	0
NZ_CP104111	34.7561	0
NZ_CP123641	34.7561	0
NZ_CP124805	34.7561	0
NZ_CP132225	34.7561	0
NZ_LR890423	34.7561	0
OW967985	34.7561	0
CP052176	34.1463	0
CP052282	34.1463	0
CP052423	34.1463	0
CP067095	34.1463	0
NZ_AP023340	34.1463	0
NZ_AP024174	34.1463	0
NZ_CP056855	34.1463	0
NZ_CP067068	34.1463	0
NZ_CP087607	34.1463	0
NZ_OV753635	34.1463	0
NZ_OW967519	34.1463	0
CP059380	33.5366	0
CP067599	33.5366	0
CP067940	33.5366	0
NZ_CP067373	33.5366	0
NZ_CP083769	33.5366	0
NZ_CP086725	33.5366	0
NZ_CP146546	33.5366	0
NZ_OV753998	33.5366	0
CP094898	32.9268	0
LR890477	32.9268	0
NZ_CP033823	32.9268	0
NZ_CP043350	32.9268	0
NZ_CP045991	32.9268	0
NZ_CP054398	32.9268	0
NZ_CP054401	32.9268	0
NZ_CP055120	32.9268	0
NZ_CP056531	32.9268	0
NZ_CP074529	32.9268	0
NZ_CP081815	32.9268	0
NZ_CP084861	32.9268	0
NZ_CP088979	32.9268	0
NZ_CP093460	32.9268	0
NZ_CP124695	32.9268	0
NZ_CP138703	32.9268	0
NZ_CP143003	32.9268	0
NZ_CP155658	32.9268	0
OW848918	32.9268	0
CP018361	32.3171	0
CP064824	32.3171	0
CP089955	32.3171	0
LR890439	32.3171	0
NZ_CP054404	32.3171	0
NZ_CP084242	32.3171	0
NZ_CP092273	32.3171	0
NZ_CP093152	32.3171	0
NZ_CP103568	32.3171	0
NZ_CP107044	32.3171	0
NZ_CP127231	32.3171	0
NZ_OL891651	32.3171	0
NZ_OR095741	32.3171	0
MK649826	31.7073	0
NZ_AP022079	31.7073	0
NZ_CP056426	31.7073	0
NZ_CP089510	31.7073	0
NZ_CP098759	31.7073	0
NZ_CP110171	31.7073	0
NZ_CP122391	31.7073	0
NZ_CP132689	31.7073	0
NZ_CP139030	31.7073	0
OW849038	31.7073	0
CP050860	31.0976	0
CP110485	31.0976	0
NZ_CP014073	31.0976	0
NZ_CP014697	31.0976	0
NZ_CP029598	31.0976	0
NZ_CP030303	31.0976	0
NZ_CP050343	31.0976	0
NZ_CP054985	31.0976	0
NZ_CP076519	31.0976	0
NZ_CP083634	31.0976	0
NZ_CP084877	31.0976	0
NZ_CP103606	31.0976	0
NZ_CP132671	31.0976	0
NZ_CP138537	31.0976	0
NZ_CP141856	31.0976	0
NZ_MN824002	31.0976	0
NZ_OM938015	31.0976	0
NZ_OM975891	31.0976	0
NZ_OP378658	31.0976	0
NZ_OW969660	31.0976	0
CP035776	30.4878	0
LR890588	30.4878	0
NZ_CP050373	30.4878	0
NZ_CP063852	30.4878	0
NZ_CP063859	30.4878	0
NZ_CP074678	30.4878	0
NZ_CP100310	30.4878	0
NZ_CP100314	30.4878	0
NZ_CP124699	30.4878	0
NZ_CP146549	30.4878	0
NZ_CP155715	30.4878	0
NZ_MT269849	30.4878	0
NZ_OP378641	30.4878	0
CP026276	29.878	0
LR134252	29.878	0
NZ_CP011623	29.878	0
NZ_CP013323	29.878	0
NZ_CP063914	29.878	0
NZ_CP079853	29.878	0
NZ_CP097687	29.878	0
NZ_CP099405	29.878	0
NZ_CP099410	29.878	0
NZ_CP141569	29.878	0
NZ_CP142901	29.878	0
NZ_MN310376	29.878	0
CP056669	29.2683	0
NZ_AP021910	29.2683	0
NZ_AP022413	29.2683	0
NZ_CP032195	29.2683	0
NZ_CP076606	29.2683	0
NZ_CP083067	29.2683	0
NZ_CP089871	29.2683	0
OW969657	29.2683	0
AP028563	28.6585	0
CP056497	28.6585	0
CP067480	28.6585	0
CP097696	28.6585	0
CP128726	28.6585	0
NZ_CP032169	28.6585	0
NZ_CP048802	28.6585	0
NZ_CP071081	28.6585	0
NZ_CP075553	28.6585	0
NZ_CP142973	28.6585	0
NZ_LR890361	28.6585	0
NZ_AP019670	28.0488	0
NZ_AP021930	28.0488	0
NZ_AP022269	28.0488	0
NZ_CP144724	28.0488	0
NZ_CP151188	28.0488	0
CP052525	27.439	0
CP133157	27.439	0
NZ_CP055311	27.439	0
NZ_CP070108	27.439	0
NZ_CP106655	27.439	0
NZ_CP143097	27.439	0
CP056540	26.8293	0
CP151659	26.8293	0
NZ_AP021952	26.8293	0
NZ_CP050841	26.8293	0
NZ_CP055413	26.8293	0
NZ_CP083776	26.8293	0
NZ_CP097689	26.8293	0
NZ_CP151204	26.8293	0
NZ_CP155712	26.8293	0
NZ_LR890210	26.8293	0
NZ_OY856404	26.8293	0
NZ_OY978236	26.8293	0
OW970155	26.8293	0
NZ_CP024459	26.2195	0
NZ_CP026175	26.2195	0
NZ_CP028792	26.2195	0
NZ_CP029448	26.2195	0
NZ_CP056373	26.2195	0
NZ_CP097221	26.2195	0
NZ_CP118399	26.2195	0
NZ_CP132665	26.2195	0
NZ_MN310374	26.2195	0
NZ_OW970375	26.2195	0
NZ_OY978495	26.2195	0
OW969939	26.2195	0
CP067653	25.6098	0
CP067814	25.6098	0
NZ_AP019405	25.6098	0
NZ_CP079782	25.6098	0
NZ_MN310373	25.6098	0
NZ_OP378644	25.6098	0
CP120235	25	0
NZ_CP058753	25	0
NZ_CP083933	25	0
NZ_CP097229	25	0
NZ_CP154633	25	0
NZ_CP011641	24.3902	0
NZ_CP042513	24.3902	0
CP070329	23.7805	0
CP110579	23.7805	0
MH056209	23.7805	0
NZ_AP019401	23.7805	0
NZ_AP022358	23.7805	0
NZ_CP058744	23.7805	0
NZ_LR890292	23.7805	0
NZ_MN310380	23.7805	0
NZ_OP378634	23.7805	0
OW967838	23.7805	0
CP067565	23.1707	0
NZ_CP043599	23.1707	0
NZ_CP056298	23.1707	0
NZ_CP061381	23.1707	0
NZ_CP088124	23.1707	0
NZ_CP088129	23.1707	0
NZ_CP140294	23.1707	0
NZ_CP140762	23.1707	0
NZ_KY271407	23.1707	0
NZ_LR890324	23.1707	0
NZ_MG462728	23.1707	0
CP034407	22.561	0
CP052193	22.561	0
CP067517	22.561	0
CP067850	22.561	0
CP091127	22.561	0
CP110565	22.561	0
NZ_AP018749	22.561	0
NZ_AP018751	22.561	0
NZ_AP018754	22.561	0
NZ_AP018757	22.561	0
NZ_AP022015	22.561	0
NZ_AP025335	22.561	0
NZ_AP028042	22.561	0
NZ_AP028049	22.561	0
NZ_AP028051	22.561	0
NZ_CP006800	22.561	0
NZ_CP012989	22.561	0
NZ_CP016922	22.561	0
NZ_CP022613	22.561	0
NZ_CP028930	22.561	0
NZ_CP035211	22.561	0
NZ_CP053773	22.561	0
NZ_CP057068	22.561	0
NZ_CP063879	22.561	0
NZ_CP068973	22.561	0
NZ_CP078035	22.561	0
NZ_CP082786	22.561	0
NZ_CP097226	22.561	0
NZ_CP097234	22.561	0
NZ_CP097239	22.561	0
NZ_CP103715	22.561	0
NZ_CP118039	22.561	0
NZ_CP136461	22.561	0
NZ_CP138834	22.561	0
NZ_CP141571	22.561	0
OW959920	22.561	0
CP058800	21.9512	0
CP110555	21.9512	0
CP110570	21.9512	0
NZ_CP025683	21.9512	0
NZ_CP041389	21.9512	0
NZ_CP056217	21.9512	0
NZ_CP063866	21.9512	0
NZ_CP063940	21.9512	0
NZ_CP065839	21.9512	0
NZ_CP084844	21.9512	0
NZ_CP111116	21.9512	0
NZ_CP128192	21.9512	0
NZ_OW968432	21.9512	0
NZ_OW970446	21.9512	0
NZ_OY899161	21.9512	0
NZ_OY978172	21.9512	0
OW969766	21.9512	0
NZ_CP109774	21.3415	0
NZ_CP144129	21.3415	0
CP143971	20.7317	0
CP143975	20.7317	0
NZ_CP011600	20.7317	0
NZ_MT074086	20.7317	0
NZ_CP040186	20.122	0
NZ_CP056712	20.122	0
NZ_CP085105	20.122	0
NZ_CP095764	20.122	0
NZ_CP102492	20.122	0
OW967890	20.122	0
CP056582	19.5122	0
NZ_CP030920	19.5122	0
NZ_CP041645	19.5122	0
NZ_CP085742	19.5122	0
NZ_CP104452	19.5122	0
NZ_MN175502	19.5122	0
NZ_MT560079	19.5122	0
NZ_CP072497	18.9024	0
NZ_MT813036	18.2927	0
CP064322	17.6829	0
NZ_CP026370	17.6829	0
CP026148	17.0732	0
NZ_CP026139	17.0732	0
NZ_CP056486	17.0732	0
NZ_CP094480	17.0732	0
NZ_CP129820	17.0732	0
NZ_CP155660	17.0732	0
NZ_KX839208	17.0732	0
NZ_LR890357	17.0732	0
NZ_LT883141	17.0732	0
MK649827	16.4634	0
MK649829	16.4634	0
NZ_CP043380	16.4634	0
NZ_CP055214	16.4634	0
NZ_CP093277	16.4634	0
NZ_CP099261	16.4634	0
OW849428	16.4634	0
CP044378	15.8537	0
CP044382	15.8537	0
CP044387	15.8537	0
CP044390	15.8537	0
CP044394	15.8537	0
NZ_CP031793	15.8537	0
NZ_CP057100	15.8537	0
NZ_CP060076	15.8537	0
NZ_CP062141	15.8537	0
NZ_CP062917	15.8537	0
NZ_CP065437	15.8537	0
NZ_CP065470	15.8537	0
NZ_CP070465	15.8537	0
NZ_CP071821	15.8537	0
NZ_CP072423	15.8537	0
NZ_CP074581	15.8537	0
NZ_CP084169	15.8537	0
NZ_CP132948	15.8537	0
NZ_CP138467	15.8537	0
NZ_CP142405	15.8537	0
NZ_CP143006	15.8537	0
NZ_CP143911	15.8537	0
NZ_CP143921	15.8537	0
NZ_CP155702	15.8537	0
NZ_LR890659	15.8537	0
CP137456	15.2439	0
MK649828	15.2439	0
NZ_CP043364	15.2439	0
NZ_CP102842	15.2439	0
NZ_CP118937	15.2439	0
NZ_CP139499	15.2439	0
CP058916	14.6341	0
CP128700	14.6341	0
NZ_CP036176	14.6341	0
NZ_CP041094	14.6341	0
NZ_CP057315	14.6341	0
NZ_CP057723	14.6341	0
NZ_CP069912	14.6341	0
NZ_CP073792	14.6341	0
NZ_CP083001	14.6341	0
NZ_CP101562	14.6341	0
NZ_CP115690	14.6341	0
NZ_CP116408	14.6341	0
NZ_CP136000	14.6341	0
CP048381	14.0244	0
CP089863	14.0244	0
NZ_CP054225	14.0244	0
NZ_CP062998	14.0244	0
NZ_CP069941	14.0244	0
NZ_CP081699	14.0244	0
NZ_CP132622	14.0244	0
NZ_CP135277	14.0244	0
NC_015154	13.4146	0
NZ_AP022113	13.4146	0
NZ_CP034679	13.4146	0
CP101798	12.8049	0
NZ_AP022058	12.8049	0
NZ_CP012994	12.8049	0
NZ_CP026163	12.8049	0
NZ_OP242286	12.8049	0
CP110597	12.1951	0
CP110606	12.1951	0
CP110726	12.1951	0
NZ_AP027801	12.1951	0
NZ_CP031801	12.1951	0
NZ_CP043587	12.1951	0
NZ_CP047635	12.1951	0
NZ_CP054998	12.1951	0
NZ_CP058760	12.1951	0
NZ_CP072518	12.1951	0
NZ_CP075453	12.1951	0
NZ_CP075549	12.1951	0
NZ_CP136251	12.1951	0
NZ_CP136253	12.1951	0
NZ_LR890255	12.1951	0
NZ_LR890427	12.1951	0
NZ_LR890501	12.1951	0
NZ_LR890703	12.1951	0
NZ_MZ475695	12.1951	0
NZ_MZ475708	12.1951	0
NZ_AP018397	11.5854	0
NZ_AP025011	11.5854	0
NZ_CP026180	11.5854	0
NZ_CP031851	11.5854	0
NZ_CP032832	11.5854	0
NZ_CP132652	11.5854	0
NZ_CP139126	11.5854	0
NZ_MN423365	11.5854	0
AP027898	10.9756	0
CP025983	10.9756	0
CP047092	10.9756	0
CP095458	10.9756	0
CP122811	10.9756	0
NZ_AP027870	10.9756	0
NZ_AP027887	10.9756	0
NZ_AP027905	10.9756	0
NZ_AP027964	10.9756	0
NZ_CP006642	10.9756	0
NZ_CP013339	10.9756	0
NZ_CP024144	10.9756	0
NZ_CP032893	10.9756	0
NZ_CP041629	10.9756	0
NZ_CP045217	10.9756	0
NZ_CP053729	10.9756	0
NZ_CP053738	10.9756	0
NZ_CP055108	10.9756	0
NZ_CP056127	10.9756	0
NZ_CP058781	10.9756	0
NZ_CP060751	10.9756	0
NZ_CP063486	10.9756	0
NZ_CP072458	10.9756	0
NZ_CP072461	10.9756	0
NZ_CP084832	10.9756	0
NZ_CP090213	10.9756	0
NZ_CP090571	10.9756	0
NZ_CP110979	10.9756	0
NZ_KX023259	10.9756	0
NZ_MN476094	10.9756	0
NZ_MT316510	10.9756	0
NZ_MT559985	10.9756	0
NZ_MT657397	10.9756	0
NZ_OP242309	10.9756	0
CP044301	10.3659	0
CP056626	10.3659	0
CP128657	10.3659	0
CP128789	10.3659	0
NZ_AP027819	10.3659	0
NZ_AP027875	10.3659	0
NZ_CP024130	10.3659	0
NZ_CP024153	10.3659	0
NZ_CP032995	10.3659	0
NZ_CP038140	10.3659	0
NZ_CP155709	10.3659	0
NZ_MN476097	10.3659	0
NZ_MT219818	10.3659	0
NZ_MT219819	10.3659	0
NZ_MT219823	10.3659	0
NZ_MT219826	10.3659	0
NZ_MW940628	10.3659	0
NZ_MZ054178	10.3659	0
AP023265	9.7561	0
CP067775	9.7561	0
CP067802	9.7561	0
CP067897	9.7561	0
CP089858	9.7561	0
CP128684	9.7561	0
NZ_AP024584	9.7561	0
NZ_AP026963	9.7561	0
NZ_AP027954	9.7561	0
NZ_CP044049	9.7561	0
NZ_CP051549	9.7561	0
NZ_CP055182	9.7561	0
NZ_CP058835	9.7561	0
NZ_CP080058	9.7561	0
NZ_CP082797	9.7561	0
NZ_CP089769	9.7561	0
NZ_CP115832	9.7561	0
NZ_CP125081	9.7561	0
NZ_CP138406	9.7561	0
NZ_CP138417	9.7561	0
NZ_MZ156797	9.7561	0
NZ_ON390815	9.7561	0
NZ_OP242292	9.7561	0
CP082433	9.14634	0
CP089866	9.14634	0
CP095447	9.14634	0
CP128688	9.14634	0
LC807804	9.14634	0
NZ_AP022667	9.14634	0
NZ_AP027484	9.14634	0
NZ_CP026237	9.14634	0
NZ_CP041286	9.14634	0
NZ_CP041443	9.14634	0
NZ_CP041453	9.14634	0
NZ_CP045188	9.14634	0
NZ_CP046001	9.14634	0
NZ_CP047460	9.14634	0
NZ_CP047466	9.14634	0
NZ_CP047573	9.14634	0
NZ_CP050174	9.14634	0
NZ_CP060734	9.14634	0
NZ_CP072201	9.14634	0
NZ_CP074186	9.14634	0
NZ_CP075463	9.14634	0
NZ_CP075467	9.14634	0
NZ_CP075470	9.14634	0
NZ_CP075471	9.14634	0
NZ_CP075473	9.14634	0
NZ_CP075481	9.14634	0
NZ_CP075486	9.14634	0
NZ_CP076454	9.14634	0
NZ_CP083844	9.14634	0
NZ_CP095178	9.14634	0
NZ_CP097182	9.14634	0
NZ_CP104528	9.14634	0
NZ_CP139131	9.14634	0
NZ_FO834905	9.14634	0
NZ_LR792629	9.14634	0
NZ_MT219817	9.14634	0
NZ_MT219820	9.14634	0
NZ_MW423609	9.14634	0
OW967220	9.14634	0
NZ_CP026206	8.53659	0
NZ_CP056366	8.53659	0
NZ_CP058198	8.53659	0
NZ_CP075479	8.53659	0
NZ_CP075485	8.53659	0
NZ_CP092633	8.53659	0
NZ_MK134376	8.53659	0
NZ_MK656937	8.53659	0
NZ_ON390808	8.53659	0
CP056413	7.92683	0
CP082734	7.92683	0
NZ_AP027472	7.92683	0
NZ_CP012682	7.92683	0
NZ_CP022155	7.92683	0
NZ_CP056130	7.92683	0
NZ_CP056648	7.92683	0
NZ_CP058120	7.92683	0
NZ_CP061532	7.92683	0
NZ_CP071736	7.92683	0
NZ_CP095181	7.92683	0
NZ_CP104927	7.92683	0
NZ_CP114376	7.92683	0
NZ_CP117484	7.92683	0
NZ_MG516909	7.92683	0
CP032292	7.31707	0
NZ_AP026423	7.31707	0
NZ_AP027857	7.31707	0
NZ_CP029493	7.31707	0
NZ_CP038276	7.31707	0
NZ_CP056708	7.31707	0
NZ_CP058841	7.31707	0
NZ_CP060893	7.31707	0
NZ_CP081714	7.31707	0
NZ_CP081720	7.31707	0
NZ_CP081725	7.31707	0
NZ_CP081743	7.31707	0
NZ_CP081763	7.31707	0
NZ_CP110881	7.31707	0
NZ_CP116250	7.31707	0
NZ_AP027761	6.70732	0
NZ_CP026578	6.70732	0
NZ_CP034789	6.70732	0
NZ_CP043515	6.70732	0
NZ_CP048651	6.70732	0
NZ_CP049291	6.70732	0
NZ_CP058169	6.70732	0
NZ_CP061759	6.70732	0
NZ_CP081680	6.70732	0
NZ_CP081687	6.70732	0
NZ_CP081693	6.70732	0
NZ_CP081770	6.70732	0
NZ_CP081777	6.70732	0
NZ_CP081785	6.70732	0
NZ_CP083816	6.70732	0
NZ_CP084857	6.70732	0
NZ_CP092976	6.70732	0
NZ_CP107722	6.70732	0
NZ_CP147669	6.70732	0
NZ_MG825383	6.70732	0
NZ_MT162140	6.70732	0
AP024497	6.09756	0
CP057248	6.09756	0
CP057260	6.09756	0
CP057263	6.09756	0
CP057278	6.09756	0
CP096995	6.09756	0
CP099133	6.09756	0
NZ_AP022178	6.09756	0
NZ_AP027513	6.09756	0
NZ_AP027776	6.09756	0
NZ_CP011590	6.09756	0
NZ_CP018207	6.09756	0
NZ_CP026404	6.09756	0
NZ_CP029688	6.09756	0
NZ_CP032239	6.09756	0
NZ_CP035386	6.09756	0
NZ_CP042900	6.09756	0
NZ_CP042902	6.09756	0
NZ_CP042974	6.09756	0
NZ_CP056516	6.09756	0
NZ_CP056738	6.09756	0
NZ_CP062864	6.09756	0
NZ_CP062909	6.09756	0
NZ_CP068593	6.09756	0
NZ_CP071862	6.09756	0
NZ_CP072541	6.09756	0
NZ_CP073626	6.09756	0
NZ_CP084774	6.09756	0
NZ_CP086681	6.09756	0
NZ_CP092044	6.09756	0
NZ_CP101514	6.09756	0
NZ_CP104683	6.09756	0
NZ_CP116930	6.09756	0
NZ_CP117009	6.09756	0
NZ_CP123600	6.09756	0
NZ_CP125353	6.09756	0
NZ_LC589684	6.09756	0
NZ_LR130553	6.09756	0
NZ_LR882051	6.09756	0
NZ_MW574951	6.09756	0
NZ_MZ726786	6.09756	0
LR890720	5.4878	0
NZ_AP022466	5.4878	0
NZ_CP019262	5.4878	0
NZ_CP036311	5.4878	0
NZ_CP077808	5.4878	0
NZ_CP095167	5.4878	0
NZ_CP143629	5.4878	0
NZ_CP146666	5.4878	0
NZ_CP147085	5.4878	0
NZ_CP147110	5.4878	0
NZ_CP147132	5.4878	0
NZ_KY020154	5.4878	0
NZ_MT219824	5.4878	0
CP078023	4.87805	0
CP098997	4.87805	0
CP116019	4.87805	0
MH430881	4.87805	0
MH430882	4.87805	0
NZ_AP021987	4.87805	0
NZ_AP022257	4.87805	0
NZ_CP039329	4.87805	0
NZ_CP050041	4.87805	0
NZ_CP055039	4.87805	0
NZ_CP056335	4.87805	0
NZ_CP060133	4.87805	0
NZ_CP060135	4.87805	0
NZ_CP063333	4.87805	0
NZ_CP083820	4.87805	0
NZ_CP092450	4.87805	0
NZ_CP092453	4.87805	0
NZ_CP100694	4.87805	0
NZ_CP110125	4.87805	0
NZ_CP116911	4.87805	0
NZ_CP116914	4.87805	0
NZ_CP117699	4.87805	0
NZ_CP129515	4.87805	0
NZ_CP136147	4.87805	0
NZ_CP138421	4.87805	0
NZ_CP141257	4.87805	0
NZ_CP147033	4.87805	0
NZ_MG874043	4.87805	0
NZ_MG874044	4.87805	0
NZ_OP927722	4.87805	0
CP068026	4.26829	0
CP090294	4.26829	0
CP119479	4.26829	0
CP123602	4.26829	0
NC_011092	4.26829	0
NZ_AP022396	4.26829	0
NZ_AP022515	4.26829	0
NZ_AP023449	4.26829	0
NZ_CP016763	4.26829	0
NZ_CP029860	4.26829	0
NZ_CP029869	4.26829	0
NZ_CP029871	4.26829	0
NZ_CP029874	4.26829	0
NZ_CP029912	4.26829	0
NZ_CP029963	4.26829	0
NZ_CP029965	4.26829	0
NZ_CP034107	4.26829	0
NZ_CP040809	4.26829	0
NZ_CP040810	4.26829	0
NZ_CP043007	4.26829	0
NZ_CP050074	4.26829	0
NZ_CP054131	4.26829	0
NZ_CP055042	4.26829	0
NZ_CP056277	4.26829	0
NZ_CP058177	4.26829	0
NZ_CP059930	4.26829	0
NZ_CP061765	4.26829	0
NZ_CP063351	4.26829	0
NZ_CP064015	4.26829	0
NZ_CP064910	4.26829	0
NZ_CP065112	4.26829	0
NZ_CP065119	4.26829	0
NZ_CP076650	4.26829	0
NZ_CP081712	4.26829	0
NZ_CP086388	4.26829	0
NZ_CP089135	4.26829	0
NZ_CP090452	4.26829	0
NZ_CP094277	4.26829	0
NZ_CP096852	4.26829	0
NZ_CP101869	4.26829	0
NZ_CP127320	4.26829	0
NZ_CP139812	4.26829	0
NZ_CP140427	4.26829	0
NZ_CP140495	4.26829	0
NZ_CP145802	4.26829	0
NZ_KX518744	4.26829	0
NZ_MG288684	4.26829	0
NZ_MG870194	4.26829	0
NZ_MN086778	4.26829	0
NZ_MN604267	4.26829	0
NZ_MW390548	4.26829	0
NZ_MW390551	4.26829	0
NZ_OY754446	4.26829	0
OW849204	4.26829	0
OW849235	4.26829	0
CP068027	3.65854	0
CP099029	3.65854	0
CP122798	3.65854	0
CP122891	3.65854	0
NZ_CP024474	3.65854	0
NZ_CP025845	3.65854	0
NZ_CP049607	3.65854	0
NZ_CP061933	3.65854	0
NZ_CP079766	3.65854	0
NZ_CP079777	3.65854	0
NZ_CP095279	3.65854	0
NZ_CP097830	3.65854	0
NZ_CP097833	3.65854	0
NZ_CP097835	3.65854	0
NZ_CP097838	3.65854	0
NZ_CP097842	3.65854	0
NZ_CP101265	3.65854	0
NZ_CP102503	3.65854	0
NZ_CP116920	3.65854	0
NZ_CP122764	3.65854	0
NZ_CP139180	3.65854	0
NZ_CP141792	3.65854	0
NZ_CP144712	3.65854	0
NZ_CP149453	3.65854	0
NZ_KM023153	3.65854	0
NZ_KX254341	3.65854	0
NZ_LR213454	3.65854	0
NZ_MG773378	3.65854	0
OW849501	3.65854	0
CP056992	3.04878	0
CP056998	3.04878	0
CP057003	3.04878	0
CP057385	3.04878	0
CP057391	3.04878	0
CP058041	3.04878	0
CP058047	3.04878	0
CP058053	3.04878	0
CP084537	3.04878	0
CP099143	3.04878	0
CP099148	3.04878	0
CP123677	3.04878	0
CP123678	3.04878	0
CP128223	3.04878	0
EU219534	3.04878	0
LT904889	3.04878	0
NC_006856	3.04878	0
NC_014725	3.04878	0
NZ_AP026950	3.04878	0
NZ_AP027766	3.04878	0
NZ_AP027833	3.04878	0
NZ_CP020344	3.04878	0
NZ_CP026764	3.04878	0
NZ_CP034761	3.04878	0
NZ_CP034786	3.04878	0
NZ_CP036204	3.04878	0
NZ_CP045514	3.04878	0
NZ_CP047672	3.04878	0
NZ_CP063472	3.04878	0
NZ_CP065132	3.04878	0
NZ_CP067247	3.04878	0
NZ_CP067268	3.04878	0
NZ_CP067313	3.04878	0
NZ_CP072806	3.04878	0
NZ_CP073948	3.04878	0
NZ_CP074003	3.04878	0
NZ_CP084291	3.04878	0
NZ_CP100697	3.04878	0
NZ_CP100720	3.04878	0
NZ_CP122860	3.04878	0
NZ_CP126330	3.04878	0
NZ_CP147052	3.04878	0
NZ_KY051550	3.04878	0
NZ_KY848295	3.04878	0
NZ_MT180431	3.04878	0
NZ_OP242262	3.04878	0
NZ_OW848789	3.04878	0
CP042872	2.43902	0
NZ_CP045558	2.43902	0
NZ_CP090307	2.43902	0
NZ_CP070931	1.82927	0
NZ_CP147051	1.82927	0
AP026497	1.21951	0
NZ_CP128933	1.21951	0
CP073337	0.609756	0
NZ_CP071395	0	0

## Sheet: Table S3
Table S3. Percentage of pKP13_HMN−1 genes present and PTnSHV-L marker presence/absence among K. pneumoniae genomes carrying an IncFIB(K)_1_Kpn3 marker in the AllTheBacteria database.
Genome	pKP13_HMN-1_gene_percentage	PTnSHV-L	MLST
SAMN37953617	18.9024	absence	23
SAMN37978808	64.0244	absence	16
SAMN37984267	26.2195	absence	152
SAMN37984268	26.2195	absence	152
SAMN37997330	32.9268	absence	502
SAMN37997762	29.2683	absence	219
SAMN37999665	64.6341	absence	307
SAMN37999666	64.0244	absence	307
SAMN37999667	66.4634	absence	307
SAMN37999668	65.8537	absence	307
SAMN37999669	26.8293	absence	2074
SAMN37999670	64.0244	absence	307
SAMN37999671	36.5854	absence	29
SAMN37999672	40.8537	absence	403
SAMN37999673	36.5854	absence	29
SAMN37999676	49.3902	absence	22
SAMN37999678	20.7317	absence	307
SAMN37999679	54.2683	absence	3248
SAMN37999681	92.6829	absence	870
SAMN37999682	51.2195	absence	1427
SAMN37999685	34.1463	absence	29
SAMN37999688	66.4634	absence	307
SAMN37999689	65.8537	absence	280
SAMN37999693	46.9512	absence	16
SAMN37999694	82.3171	absence	258
SAMN37999695	54.2683	absence	11
SAMN37999696	29.2683	absence	37
SAMN37999698	50	absence	45
SAMN37999699	42.0732	absence	273
SAMN37999701	65.2439	absence	280
SAMN37999702	63.4146	absence	307
SAMN37999703	17.0732	absence	147
SAMN37999705	56.7073	absence	-
SAMN37999706	51.2195	absence	273
SAMN37999707	39.6341	absence	2217
SAMN37999708	29.2683	absence	219
SAMN37999711	54.2683	absence	307
SAMN37999712	64.0244	absence	307
SAMN37999713	51.2195	absence	273
SAMN37999714	36.5854	absence	29
SAMN37999715	29.2683	absence	-
SAMN37999716	36.5854	absence	29
SAMN37999717	63.4146	absence	307
SAMN37999719	53.0488	absence	40
SAMN37999720	63.4146	absence	307
SAMN37999721	36.5854	absence	29
SAMN37999722	62.8049	absence	307
SAMN37999723	65.8537	absence	307
SAMN37999724	36.5854	absence	29
SAMN37999726	81.7073	absence	258
SAMN37999727	35.9756	absence	1691
SAMN37999728	65.2439	absence	788
SAMN37999729	65.8537	absence	280
SAMN37999730	50.6098	absence	70
SAMN37999731	65.2439	absence	405
SAMN37999732	28.0488	absence	11
SAMN37999733	45.7317	absence	15
SAMN37999734	18.2927	absence	412
SAMN37999735	64.6341	absence	307
SAMN37999736	40.8537	absence	551
SAMN37999737	86.5854	presence	29
SAMN37999738	62.8049	absence	15
SAMN37999739	64.6341	absence	307
SAMN37999740	42.0732	absence	3688
SAMN37999741	39.6341	absence	1426
SAMN37999742	64.6341	absence	307
SAMN37999743	66.4634	absence	307
SAMN37999744	64.6341	absence	307
SAMN37999745	57.3171	absence	45
SAMN37999746	64.6341	absence	307
SAMN37999747	29.2683	absence	219
SAMN37999748	65.8537	absence	37
SAMN37999749	29.2683	absence	219
SAMN37999750	23.7805	absence	152
SAMN37999751	35.3659	absence	29
SAMN37999752	48.7805	absence	551
SAMN37999753	35.3659	absence	29
SAMN37999754	44.5122	absence	471
SAMN37999755	40.2439	absence	1426
SAMN37999756	37.8049	absence	29
SAMN37999757	79.2683	presence	4295
SAMN37999758	40.8537	absence	3688
SAMN37999759	49.3902	absence	307
SAMN37999760	50.6098	absence	307
SAMN37999761	42.0732	absence	-
SAMN37999762	64.6341	absence	307
SAMN37999763	64.0244	absence	307
SAMN37999764	65.8537	absence	788
SAMN37999765	65.8537	absence	307
SAMN37999766	65.2439	absence	307
SAMN37999767	43.9024	absence	4885
SAMN37999769	64.0244	absence	307
SAMN37999770	62.1951	absence	15
SAMN37999771	77.439	presence	45
SAMN37999772	64.0244	absence	307
SAMN37999773	21.3415	absence	152
SAMN37999775	69.5122	absence	45
SAMN37999776	64.6341	absence	307
SAMN37999777	57.3171	presence	14
SAMN37999778	64.6341	absence	307
SAMN37999779	25	absence	4023
SAMN37999780	19.5122	absence	307
SAMN37999782	65.8537	absence	307
SAMN37999783	64.6341	absence	37
SAMN37999784	65.2439	absence	307
SAMN37999785	65.2439	absence	307
SAMN37999786	36.5854	absence	29
SAMN37999788	13.4146	absence	1661
SAMN37999789	35.3659	absence	3626
SAMN37999790	53.0488	absence	25
SAMN38015827	44.5122	absence	17
SAMN38015828	70.7317	absence	437
SAMN38015830	54.878	absence	25
SAMN38016563	49.3902	absence	348
SAMN38035074	43.9024	absence	664
SAMN38035087	25	absence	-
SAMN38035563	21.3415	absence	941
SAMN38035565	23.7805	absence	391
SAMN38035569	70.122	absence	16
SAMN38040149	83.5366	absence	258
SAMN38040996	68.9024	absence	39
SAMN38040997	46.9512	absence	20
SAMN38040999	65.2439	absence	39
SAMN38049392	35.3659	absence	147
SAMN38049393	34.7561	absence	147
SAMN38049405	66.4634	absence	2534
SAMN38050718	64.6341	absence	11
SAMN38050723	79.878	absence	16
SAMN38062318	49.3902	absence	20
SAMN38065872	83.5366	absence	3359
SAMN38065873	54.2683	absence	307
SAMN38065874	33.5366	absence	502
SAMN38067877	59.1463	absence	16
SAMN38067879	66.4634	absence	307
SAMN38067880	43.2927	absence	17
SAMN38080663	79.2683	absence	16
SAMN38080668	78.0488	absence	258
SAMN38093880	43.9024	absence	33
SAMN38094154	29.878	absence	26
SAMN38094188	65.8537	absence	307
SAMN38122036	43.2927	absence	76
SAMN38122037	62.8049	absence	15
SAMN38122173	75	absence	258
SAMN38124432	45.122	absence	152
SAMN38142688	69.5122	absence	340
SAMN38142691	46.9512	absence	309
SAMN38146100	28.0488	absence	3130
SAMN38146101	42.0732	absence	14
SAMN38146108	42.0732	absence	14
SAMN38146109	65.8537	absence	307
SAMN38146115	42.0732	absence	14
SAMN38146117	62.1951	absence	258
SAMN38146120	40.2439	absence	258
SAMN38146122	83.5366	absence	258
SAMN38146123	50	absence	258
SAMN38146133	42.0732	absence	14
SAMN38146135	56.0976	absence	35
SAMN38146140	52.439	absence	348
SAMN38146145	28.6585	absence	219
SAMN38148595	64.6341	absence	307
SAMN38148597	64.6341	absence	15
SAMN38148605	39.6341	absence	2043
SAMN38148606	39.6341	absence	2043
SAMN38148607	39.6341	absence	2043
SAMN38148608	39.6341	absence	2043
SAMN38148609	39.6341	absence	2043
SAMN38151834	53.0488	absence	307
SAMN38151837	50.6098	absence	11
SAMN38159262	37.1951	absence	11
SAMN38180893	43.9024	absence	4327
SAMN38180895	62.8049	absence	16
SAMN38180898	52.439	absence	307
SAMN38180900	43.9024	absence	33
SAMN38182629	64.0244	absence	14
SAMN38192669	84.1463	absence	258
SAMN38198393	68.2927	absence	17
SAMN38222087	28.0488	absence	280
SAMN38222089	26.2195	absence	661
SAMN38222090	29.2683	absence	1306
SAMN38222091	51.2195	absence	101
SAMN38223547	47.561	absence	147
SAMN38223553	83.5366	absence	512
SAMN38223554	50	absence	147
SAMN38223555	50.6098	absence	392
SAMN38223559	83.5366	absence	512
SAMN38223563	66.4634	absence	395
SAMN38223571	75.6098	absence	13
SAMN38223584	32.9268	absence	23
SAMN38223589	50	absence	147
SAMN38223590	42.6829	absence	14
SAMN38223599	32.3171	absence	147
SAMN38223618	53.0488	absence	307
SAMN38223619	56.7073	absence	307
SAMN38223620	54.2683	absence	307
SAMN38223621	65.8537	absence	307
SAMN38223622	50.6098	absence	307
SAMN38223623	45.122	absence	307
SAMN38223624	50	absence	307
SAMN38223625	66.4634	absence	307
SAMN38228467	40.2439	absence	15
SAMN38228811	50	absence	348
SAMN38228812	65.8537	absence	405
SAMN38228821	41.4634	absence	107
SAMN38228823	65.2439	absence	25
SAMN38228838	40.8537	absence	-
SAMN38228839	29.2683	absence	219
SAMN38228847	50	absence	348
SAMN38228851	56.7073	absence	42
SAMN38228868	63.4146	absence	25
SAMN38229146	16.4634	absence	-
SAMN38236203	17.0732	absence	11
SAMN38236204	16.4634	absence	11
SAMN38236205	17.0732	absence	11
SAMN38236206	17.6829	absence	-
SAMN38247424	66.4634	absence	307
SAMN38247426	24.3902	absence	391
SAMN38247430	30.4878	absence	1774
SAMN38249709	76.2195	absence	1838
SAMN38249711	10.3659	absence	219
SAMN38249712	25.6098	absence	11
SAMN38254846	78.6585	absence	258
SAMN38254849	75	absence	307
SAMN38257092	18.2927	absence	1764
SAMN38257096	26.2195	absence	327
SAMN38257097	14.0244	absence	36
SAMN38257099	15.2439	absence	11
SAMN38257101	14.0244	absence	585
SAMN38257103	15.8537	absence	1446
SAMN38280537	85.9756	absence	873
SAMN38283044	57.9268	absence	43
SAMN38283046	35.9756	absence	54
SAMN38290122	35.9756	absence	1630
SAMN38329751	31.0976	absence	964
SAMN38329752	36.5854	absence	253
SAMN38329753	49.3902	absence	322
SAMN38329755	35.3659	absence	1380
SAMN38329761	43.9024	absence	1449
SAMN38329772	26.8293	absence	29
SAMN38329773	45.122	absence	-
SAMN38329789	72.561	absence	20
SAMN38329796	35.3659	absence	-
SAMN38329797	51.2195	presence	881
SAMN38329798	14.0244	absence	380
SAMN38329811	36.5854	absence	1380
SAMN38329812	79.878	absence	1527
SAMN38329821	93.9024	presence	45
SAMN38329822	19.5122	absence	3691
SAMN38329829	83.5366	presence	45
SAMN38329858	50.6098	absence	678
SAMN38329859	40.2439	absence	983
SAMN38329860	64.0244	absence	101
SAMN38329885	33.5366	absence	36
SAMN38329908	27.439	absence	464
SAMN38329927	63.4146	absence	17
SAMN38329929	63.4146	absence	628
SAMN38329934	42.0732	absence	1102
SAMN38329948	74.3902	absence	218
SAMN38329949	54.878	absence	13
SAMN38329961	76.2195	absence	35
SAMN38329969	66.4634	absence	35
SAMN38329976	37.8049	absence	4381
SAMN38329987	19.5122	absence	461
SAMN38329990	87.1951	absence	45
SAMN38329994	92.6829	presence	37
SAMN38329997	23.1707	absence	1310
SAMN38329998	18.9024	absence	23
SAMN38330005	38.4146	absence	253
SAMN38330110	55.4878	absence	-
SAMN38330111	37.8049	absence	964
SAMN38330142	37.8049	absence	1958
SAMN38330160	79.2683	absence	14
SAMN38330161	84.1463	absence	258
SAMN38330163	84.7561	absence	258
SAMN38330171	73.1707	absence	307
SAMN38330172	73.1707	absence	307
SAMN38330173	73.1707	absence	307
SAMN38334706	54.878	absence	307
SAMN38335504	28.0488	absence	219
SAMN38335507	84.1463	presence	268
SAMN38335530	75	absence	258
SAMN38335532	71.3415	absence	437
SAMN38335538	78.6585	absence	152
SAMN38335543	34.7561	absence	147
SAMN38335546	84.1463	absence	258
SAMN38335547	76.2195	absence	258
SAMN38336101	50.6098	absence	76
SAMN38336109	64.6341	absence	307
SAMN38336110	40.8537	absence	11
SAMN38336117	40.8537	absence	11
SAMN38336119	41.4634	absence	11
SAMN38337223	60.3659	absence	15
SAMN38349592	65.8537	absence	307
SAMN38349593	65.8537	absence	307
SAMN38349594	66.4634	absence	307
SAMN38373867	28.6585	absence	219
SAMN38373870	28.0488	absence	219
SAMN38373871	31.7073	absence	-
SAMN38373900	35.3659	absence	147
SAMN38393863	69.5122	absence	307
SAMN38397452	18.2927	absence	412
SAMN38447459	65.2439	absence	437
SAMN38448655	52.439	absence	273
SAMN38448656	64.6341	absence	307
SAMN38448657	65.8537	absence	22
SAMN38448658	81.7073	absence	39
SAMN38448659	64.6341	absence	307
SAMN38448660	43.9024	absence	17
SAMN38448661	26.8293	absence	45
SAMN38448662	63.4146	absence	307
SAMN38448663	63.4146	absence	307
SAMN38448664	65.8537	absence	198
SAMN38448665	36.5854	absence	273
SAMN38448669	65.8537	absence	22
SAMN38448670	62.1951	absence	15
SAMN38448671	50	absence	348
SAMN38448672	56.7073	absence	-
SAMN38448673	65.8537	absence	22
SAMN38448675	50	absence	307
SAMN38448677	95.7317	absence	45
SAMN38448678	65.2439	absence	307
SAMN38448679	64.6341	absence	307
SAMN38448680	64.6341	absence	307
SAMN38448681	55.4878	absence	392
SAMN38448682	65.8537	absence	307
SAMN38448683	65.8537	absence	307
SAMN38448685	48.1707	absence	37
SAMN38448686	64.6341	absence	307
SAMN38448690	64.6341	absence	307
SAMN38448691	50	absence	348
SAMN38448692	80.4878	absence	466
SAMN38448694	64.0244	absence	307
SAMN38448696	56.0976	absence	661
SAMN38448697	65.8537	absence	584
SAMN38448698	65.8537	absence	307
SAMN38448699	63.4146	absence	29
SAMN38448700	91.4634	absence	45
SAMN38448701	43.9024	absence	76
SAMN38448703	83.5366	absence	37
SAMN38448704	62.1951	absence	1128
SAMN38448706	65.2439	absence	4452
SAMN38448707	41.4634	absence	14
SAMN38448708	49.3902	absence	36
SAMN38448711	64.6341	absence	4452
SAMN38448713	59.7561	absence	16
SAMN38448716	65.2439	absence	307
SAMN38448719	31.0976	absence	-
SAMN38448723	41.4634	absence	30
SAMN38448724	64.6341	absence	307
SAMN38448725	49.3902	absence	36
SAMN38448726	64.6341	absence	307
SAMN38448727	66.4634	absence	39
SAMN38448728	82.3171	absence	1271
SAMN38448729	64.6341	absence	307
SAMN38448730	50	absence	348
SAMN38448732	40.2439	absence	342
SAMN38448733	48.7805	absence	307
SAMN38448734	62.8049	absence	307
SAMN38448736	64.0244	absence	405
SAMN38448737	28.6585	absence	219
SAMN38448738	64.0244	absence	307
SAMN38448739	40.8537	absence	3293
SAMN38448741	64.0244	absence	25
SAMN38448742	43.9024	absence	76
SAMN38448743	16.4634	absence	280
SAMN38448744	82.9268	absence	39
SAMN38448745	65.2439	absence	25
SAMN38448746	61.5854	absence	307
SAMN38448747	64.6341	absence	307
SAMN38448748	64.6341	absence	307
SAMN38448750	50.6098	absence	392
SAMN38448751	48.1707	absence	37
SAMN38448752	31.7073	absence	1119
SAMN38448753	65.8537	absence	307
SAMN38448754	35.3659	absence	25
SAMN38448755	64.0244	absence	258
SAMN38448756	50.6098	absence	392
SAMN38448758	62.8049	absence	258
SAMN38448759	53.0488	absence	405
SAMN38448760	42.0732	absence	45
SAMN38448763	81.0976	presence	1271
SAMN38448764	50	absence	348
SAMN38448765	32.3171	absence	20
SAMN38448766	42.0732	absence	14
SAMN38448767	30.4878	absence	20
SAMN38448768	64.6341	absence	307
SAMN38448769	42.0732	absence	14
SAMN38448770	64.6341	absence	307
SAMN38448772	25.6098	absence	1962
SAMN38448773	41.4634	absence	3293
SAMN38448778	82.9268	absence	-
SAMN38448780	81.7073	absence	1271
SAMN38448781	65.8537	absence	307
SAMN38448782	54.878	absence	307
SAMN38448783	82.3171	presence	1271
SAMN38448784	53.6585	absence	307
SAMN38448785	65.8537	absence	307
SAMN38448786	80.4878	absence	258
SAMN38448788	82.3171	absence	-
SAMN38448789	60.9756	presence	268
SAMN38448790	46.3415	absence	70
SAMN38448791	41.4634	absence	3293
SAMN38448792	54.2683	absence	307
SAMN38448793	83.5366	presence	1271
SAMN38448794	54.878	absence	13
SAMN38448796	35.3659	absence	1486
SAMN38448797	25	absence	219
SAMN38448798	80.4878	absence	-
SAMN38448799	81.7073	absence	-
SAMN38448800	85.3659	presence	1271
SAMN38448801	64.6341	absence	307
SAMN38448803	65.2439	absence	1436
SAMN38448804	65.8537	absence	307
SAMN38448805	84.7561	absence	1271
SAMN38448806	40.8537	absence	2004
SAMN38448807	65.8537	absence	405
SAMN38448808	46.3415	absence	70
SAMN38448809	85.3659	absence	1271
SAMN38448810	32.3171	absence	6104
SAMN38448811	67.0732	absence	39
SAMN38448812	65.8537	absence	39
SAMN38448813	59.7561	absence	465
SAMN38448814	10.9756	absence	2050
SAMN38448815	39.6341	absence	39
SAMN38448816	65.2439	absence	1436
SAMN38448818	65.8537	absence	307
SAMN38448819	65.8537	absence	37
SAMN38448820	66.4634	absence	14
SAMN38448821	65.8537	absence	307
SAMN38448822	61.5854	absence	307
SAMN38448823	46.3415	absence	70
SAMN38448824	81.7073	presence	1271
SAMN38448827	66.4634	absence	14
SAMN38448829	53.6585	absence	307
SAMN38448830	42.0732	absence	45
SAMN38448831	29.2683	absence	469
SAMN38448834	40.8537	absence	1564
SAMN38448836	40.2439	absence	39
SAMN38448837	68.9024	absence	364
SAMN38448838	75	absence	364
SAMN38448839	41.4634	absence	45
SAMN38448841	65.2439	absence	307
SAMN38448842	29.2683	absence	1271
SAMN38448843	65.8537	absence	405
SAMN38448844	64.6341	absence	307
SAMN38448845	81.7073	presence	1271
SAMN38448846	64.6341	absence	307
SAMN38448847	65.2439	absence	1436
SAMN38448849	50	absence	348
SAMN38448851	53.6585	absence	14
SAMN38448852	64.0244	absence	307
SAMN38448853	40.8537	absence	2004
SAMN38448854	62.8049	absence	45
SAMN38448856	28.0488	absence	219
SAMN38448857	68.9024	absence	405
SAMN38448859	37.8049	absence	4381
SAMN38448860	82.9268	absence	14
SAMN38448861	50.6098	absence	-
SAMN38448862	82.9268	absence	1271
SAMN38448863	28.0488	absence	219
SAMN38448864	65.8537	absence	307
SAMN38448866	59.7561	absence	3343
SAMN38448867	28.0488	absence	17
SAMN38448868	28.6585	absence	219
SAMN38448870	52.439	absence	307
SAMN38448871	75.6098	absence	299
SAMN38448872	28.6585	absence	-
SAMN38448873	65.8537	absence	14
SAMN38448874	26.8293	absence	219
SAMN38448875	64.6341	absence	307
SAMN38448876	39.6341	absence	2004
SAMN38448877	50.6098	absence	392
SAMN38448878	28.6585	absence	1017
SAMN38448879	42.0732	absence	280
SAMN38448880	50	absence	-
SAMN38448882	64.6341	absence	307
SAMN38450557	50	absence	348
SAMN38501005	65.8537	absence	307
SAMN38514387	64.0244	absence	-
SAMN38514389	27.439	absence	101
SAMN38514390	25	absence	2791
SAMN38514394	27.439	absence	101
SAMN38514396	52.439	absence	39
SAMN38514401	70.7317	absence	133
SAMN38514403	36.5854	absence	1070
SAMN38514404	66.4634	absence	307
SAMN38514405	53.6585	absence	39
SAMN38514407	53.0488	absence	39
SAMN38514408	63.4146	absence	11
SAMN38514409	79.2683	absence	15
SAMN38514411	67.0732	absence	307
SAMN38514412	28.6585	absence	469
SAMN38514413	53.6585	absence	39
SAMN38514414	53.0488	absence	39
SAMN38514416	77.439	absence	-
SAMN38514418	39.0244	absence	-
SAMN38514420	78.0488	absence	530
SAMN38514422	60.3659	absence	1207
SAMN38514423	73.7805	absence	-
SAMN38514424	19.5122	absence	23
SAMN38514425	35.3659	absence	1070
SAMN38514426	70.122	absence	607
SAMN38514427	33.5366	absence	147
SAMN38514428	74.3902	absence	48
SAMN38514432	9.7561	absence	882
SAMN38514433	9.7561	absence	882
SAMN38514434	9.7561	absence	882
SAMN38514435	76.8293	absence	133
SAMN38514436	60.9756	absence	-
SAMN38514437	45.122	absence	15
SAMN38514438	78.0488	absence	307
SAMN38514439	31.0976	absence	2054
SAMN38514440	81.7073	absence	152
SAMN38514441	44.5122	absence	15
SAMN38514445	7.92683	absence	-
SAMN38514446	62.8049	absence	-
SAMN38514448	28.6585	absence	469
SAMN38514451	29.2683	absence	39
SAMN38514452	43.2927	absence	17
SAMN38514453	65.8537	absence	-
SAMN38514454	79.878	absence	13
SAMN38514456	79.2683	absence	13
SAMN38514459	78.0488	absence	-
SAMN38514460	71.3415	absence	133
SAMN38514462	76.8293	absence	133
SAMN38514463	71.9512	absence	133
SAMN38514465	70.7317	absence	133
SAMN38514469	71.9512	absence	133
SAMN38514470	70.7317	absence	133
SAMN38514472	71.3415	absence	133
SAMN38514473	73.7805	absence	-
SAMN38514474	69.5122	absence	133
SAMN38514475	60.9756	absence	1207
SAMN38514476	18.9024	absence	86
SAMN38514477	60.9756	absence	1207
SAMN38514479	71.3415	absence	133
SAMN38514480	71.3415	absence	133
SAMN38514481	71.9512	absence	133
SAMN38514482	70.7317	absence	133
SAMN38514483	71.3415	absence	133
SAMN38514485	33.5366	absence	22
SAMN38531013	26.2195	absence	29
SAMN38531019	29.2683	absence	2813
SAMN38531020	29.2683	absence	219
SAMN38531030	37.8049	absence	219
SAMN38531032	28.0488	absence	219
SAMN38531039	49.3902	absence	194
SAMN38531040	50	absence	194
SAMN38531047	49.3902	absence	194
SAMN38531048	29.2683	absence	1540
SAMN38572276	10.9756	absence	5518
SAMN38572581	32.9268	absence	34
SAMN38634780	83.5366	absence	512
SAMN38634781	84.1463	absence	512
SAMN38634782	84.1463	absence	512
SAMN38634783	83.5366	absence	512
SAMN38634784	85.3659	absence	512
SAMN38634785	84.7561	absence	512
SAMN38634786	83.5366	absence	512
SAMN38634787	84.1463	absence	512
SAMN38634788	82.9268	absence	512
SAMN38634789	84.7561	absence	512
SAMN38634790	84.1463	absence	512
SAMN38634791	82.9268	absence	512
SAMN38634793	84.7561	absence	512
SAMN38634794	84.1463	absence	512
SAMN38634795	84.1463	absence	512
SAMN38634796	82.9268	absence	512
SAMN38634797	82.9268	absence	512
SAMN38634798	83.5366	absence	512
SAMN38634799	82.9268	absence	512
SAMN38634800	83.5366	absence	512
SAMN38634801	83.5366	absence	512
SAMN38634802	82.9268	absence	512
SAMN38634803	60.9756	absence	512
SAMN38634807	82.3171	absence	512
SAMN38634808	84.7561	absence	512
SAMN38634809	83.5366	absence	512
SAMN38634810	58.5366	absence	512
SAMN38634811	57.9268	absence	512
SAMN38634812	81.7073	absence	512
SAMN38634813	84.1463	absence	512
SAMN38634814	82.9268	absence	512
SAMN38634815	82.9268	absence	512
SAMN38634816	82.9268	absence	512
SAMN38634817	82.9268	absence	512
SAMN38634818	82.9268	absence	512
SAMN38634820	84.1463	absence	512
SAMN38634821	83.5366	absence	512
SAMN38634822	84.1463	absence	512
SAMN38634824	84.1463	absence	512
SAMN38634825	84.1463	absence	512
SAMN38634826	80.4878	absence	512
SAMN38634827	84.7561	absence	512
SAMN38634828	84.7561	absence	512
SAMN38634829	83.5366	absence	512
SAMN38634830	83.5366	absence	512
SAMN38634831	82.9268	absence	512
SAMN38634832	83.5366	absence	512
SAMN38634834	84.7561	absence	512
SAMN38634835	84.1463	absence	512
SAMN38634837	83.5366	absence	512
SAMN38634838	83.5366	absence	512
SAMN38634839	83.5366	absence	512
SAMN38634840	84.1463	absence	512
SAMN38634841	83.5366	absence	512
SAMN38634842	58.5366	absence	512
SAMN38634843	58.5366	absence	512
SAMN38634844	67.0732	absence	258
SAMN38634845	67.6829	absence	258
SAMN38634846	79.2683	absence	258
SAMN38634847	82.3171	absence	512
SAMN38634849	83.5366	absence	512
SAMN38634850	82.9268	absence	512
SAMN38634851	84.1463	absence	512
SAMN38634852	79.2683	absence	258
SAMN38634853	79.878	absence	258
SAMN38634854	78.6585	absence	258
SAMN38634855	78.0488	absence	258
SAMN38634856	78.6585	absence	258
SAMN38634857	82.3171	absence	512
SAMN38634858	82.3171	absence	512
SAMN38634859	84.1463	absence	512
SAMN38634860	84.1463	absence	512
SAMN38634861	82.3171	absence	512
SAMN38634862	82.9268	absence	512
SAMN38634863	84.7561	absence	512
SAMN38634864	82.9268	absence	512
SAMN38634865	78.0488	absence	258
SAMN38634866	58.5366	absence	512
SAMN38634867	84.1463	absence	512
SAMN38634868	82.3171	absence	512
SAMN38634869	84.7561	absence	512
SAMN38634870	82.9268	absence	512
SAMN38634871	84.1463	absence	-
SAMN38634872	82.3171	absence	512
SAMN38634873	82.3171	absence	512
SAMN38634874	83.5366	absence	512
SAMN38634875	82.9268	absence	512
SAMN38634876	79.878	absence	-
SAMN38634877	82.9268	absence	512
SAMN38634878	83.5366	absence	512
SAMN38634880	82.9268	absence	512
SAMN38634883	83.5366	absence	512
SAMN38634884	84.7561	absence	512
SAMN38634885	83.5366	absence	512
SAMN38634886	84.1463	absence	512
SAMN38634887	84.1463	absence	512
SAMN38634888	84.1463	absence	512
SAMN38634889	84.1463	absence	512
SAMN38634890	84.7561	absence	512
SAMN38634891	82.9268	absence	512
SAMN38634892	79.878	absence	512
SAMN38634894	84.7561	absence	512
SAMN38634895	78.6585	absence	258
SAMN38634896	84.1463	absence	512
SAMN38634897	82.3171	absence	512
SAMN38634898	83.5366	absence	512
SAMN38634899	82.3171	absence	512
SAMN38634900	82.9268	absence	512
SAMN38634901	83.5366	absence	512
SAMN38634902	82.9268	absence	512
SAMN38634903	82.9268	absence	512
SAMN38634904	84.7561	absence	512
SAMN38634905	83.5366	absence	512
SAMN38634906	82.3171	absence	512
SAMN38634907	82.9268	absence	512
SAMN38634908	85.3659	absence	512
SAMN38634909	84.1463	absence	512
SAMN38634910	81.0976	absence	512
SAMN38634911	84.1463	absence	512
SAMN38634912	84.7561	absence	512
SAMN38634913	84.1463	absence	512
SAMN38634914	84.1463	absence	512
SAMN38634915	84.1463	absence	512
SAMN38634916	84.7561	absence	512
SAMN38634917	85.3659	absence	512
SAMN38634918	84.7561	absence	512
SAMN38634919	64.0244	absence	512
SAMN38634920	83.5366	absence	512
SAMN38634921	84.7561	absence	512
SAMN38634922	83.5366	absence	512
SAMN38634923	82.9268	absence	512
SAMN38634924	84.1463	absence	512
SAMN38634925	84.1463	absence	512
SAMN38634926	83.5366	absence	512
SAMN38634927	84.1463	absence	512
SAMN38634928	83.5366	absence	512
SAMN38634929	84.7561	absence	512
SAMN38634930	84.1463	absence	512
SAMN38634931	84.1463	absence	512
SAMN38634932	84.1463	absence	512
SAMN38634933	85.3659	absence	512
SAMN38634934	82.9268	absence	512
SAMN38634935	83.5366	absence	512
SAMN38634936	83.5366	absence	512
SAMN38634937	84.1463	absence	-
SAMN38634938	82.9268	absence	512
SAMN38634939	83.5366	absence	512
SAMN38634940	84.1463	absence	512
SAMN38634941	83.5366	absence	512
SAMN38634942	82.3171	absence	512
SAMN38634943	83.5366	absence	512
SAMN38634945	78.6585	absence	258
SAMN38634946	71.3415	absence	512
SAMN38634947	77.439	absence	258
SAMN38634948	79.2683	absence	258
SAMN38634949	84.1463	absence	512
SAMN38634950	84.1463	absence	258
SAMN38634951	23.1707	absence	258
SAMN38634952	59.1463	absence	512
SAMN38634953	57.9268	absence	512
SAMN38634954	84.7561	absence	512
SAMN38634956	83.5366	absence	512
SAMN38638940	84.1463	absence	48
SAMN38638942	79.2683	absence	14
SAMN38646022	65.8537	absence	307
SAMN38646035	42.6829	absence	14
SAMN38646038	66.4634	absence	307
SAMN38661622	25	absence	34
SAMN38669620	36.5854	absence	37
SAMN38671885	21.9512	absence	661
SAMN38671951	17.0732	absence	377
SAMN38671953	32.3171	absence	17
SAMN38671954	54.878	absence	45
SAMN38693660	66.4634	absence	584
SAMN38694271	65.8537	absence	307
SAMN38696638	60.3659	absence	16
SAMN38698486	60.3659	absence	16
SAMN38699441	46.9512	absence	15
SAMN38699443	47.561	absence	15
SAMN38699444	75	absence	111
SAMN38699445	75	absence	111
SAMN38710957	81.7073	absence	258
SAMN38713279	83.5366	absence	258
SAMN38713281	27.439	absence	219
SAMN38717950	19.5122	absence	23
SAMN38717951	18.2927	absence	23
SAMN38727390	14.0244	absence	380
SAMN38729252	84.1463	absence	15
SAMN38729254	82.9268	absence	512
SAMN38729445	10.9756	absence	219
SAMN38730533	63.4146	absence	16
SAMN38730536	28.6585	absence	219
SAMN38739039	20.122	absence	412
SAMN38739040	28.6585	absence	36
SAMN38739042	20.122	absence	412
SAMN38739043	18.9024	absence	65
SAMN38739044	17.6829	absence	23
SAMN38739045	18.2927	absence	23
SAMN38739046	18.2927	absence	412
SAMN38739047	18.2927	absence	86
SAMN38739049	18.2927	absence	412
SAMN38739050	18.9024	absence	23
SAMN38739051	18.2927	absence	1764
SAMN38739052	14.6341	absence	23
SAMN38739053	18.2927	absence	412
SAMN38739054	18.9024	absence	592
SAMN38739056	27.439	absence	65
SAMN38739057	18.2927	absence	412
SAMN38739058	29.878	absence	218
SAMN38739060	20.122	absence	412
SAMN38739064	14.6341	absence	893
SAMN38739065	19.5122	absence	412
SAMN38739067	18.9024	absence	29
SAMN38739068	19.5122	absence	412
SAMN38739069	7.31707	absence	1764
SAMN38739071	18.2927	absence	412
SAMN38739072	18.2927	absence	592
SAMN38739073	18.2927	absence	592
SAMN38739074	17.6829	absence	23
SAMN38739075	16.4634	absence	23
SAMN38739077	17.6829	absence	23
SAMN38739078	18.2927	absence	412
SAMN38739079	17.6829	absence	23
SAMN38739080	18.9024	absence	23
SAMN38739081	68.2927	absence	39
SAMN38739082	20.122	absence	412
SAMN38739084	18.9024	absence	23
SAMN38739086	18.9024	absence	65
SAMN38739088	18.2927	absence	1660
SAMN38739089	47.561	absence	15
SAMN38739090	48.1707	absence	15
SAMN38739091	26.8293	absence	11
SAMN38739092	26.8293	absence	11
SAMN38739093	25.6098	absence	1049
SAMN38739094	18.9024	absence	268
SAMN38739096	18.9024	absence	592
SAMN38739097	26.8293	absence	11
SAMN38739099	18.2927	absence	23
SAMN38739100	18.9024	absence	65
SAMN38739102	18.9024	absence	29
SAMN38739103	18.9024	absence	23
SAMN38739104	18.9024	absence	65
SAMN38739105	18.9024	absence	65
SAMN38739106	18.9024	absence	23
SAMN38739107	18.2927	absence	1764
SAMN38739108	18.9024	absence	65
SAMN38761683	79.2683	absence	14
SAMN38761690	14.6341	absence	395
SAMN38761692	84.1463	absence	258
SAMN38761696	37.8049	absence	20
SAMN38761698	52.439	absence	307
SAMN38761705	83.5366	absence	11
SAMN38764471	26.8293	absence	1322
SAMN38765467	90.8537	absence	1440
SAMN38765468	92.0732	absence	1440
SAMN38765949	27.439	absence	17
SAMN38788855	70.122	absence	45
SAMN38790249	30.4878	absence	1774
SAMN38790253	90.8537	presence	307
SAMN38790257	91.4634	presence	35
SAMN38798157	35.3659	absence	716
SAMN38798158	48.1707	absence	34
SAMN38798160	23.1707	absence	218
SAMN38798161	18.9024	absence	268
SAMN38798163	76.8293	absence	11
SAMN38798165	54.878	absence	29
SAMN38798166	56.7073	absence	45
SAMN38798168	49.3902	absence	2938
SAMN38798169	18.9024	absence	86
SAMN38798174	12.1951	absence	15
SAMN38798179	50.6098	absence	280
SAMN38798181	44.5122	absence	273
SAMN38798184	43.2927	absence	6131
SAMN38798185	46.3415	absence	2096
SAMN38798186	18.2927	absence	23
SAMN38811387	25	absence	2640
SAMN38811388	25	absence	2640
SAMN38811389	24.3902	absence	2640
SAMN38811390	24.3902	absence	2640
SAMN38811391	24.3902	absence	2640
SAMN38811392	24.3902	absence	2640
SAMN38811393	25	absence	2640
SAMN38811394	25	absence	2640
SAMN38811395	23.7805	absence	2640
SAMN38811396	25	absence	-
SAMN38811397	24.3902	absence	-
SAMN38811398	25.6098	absence	3175
SAMN38811399	25	absence	-
SAMN38811400	21.9512	absence	107
SAMN38811401	25	absence	-
SAMN38811402	14.6341	absence	2572
SAMN38811403	26.2195	absence	-
SAMN38811404	17.0732	absence	-
SAMN38811405	15.2439	absence	-
SAMN38811406	25.6098	absence	-
SAMN38811407	17.6829	absence	107
SAMN38811409	24.3902	absence	2640
SAMN38811410	26.2195	absence	-
SAMN38811411	36.5854	absence	442
SAMN38811412	24.3902	absence	2640
SAMN38811413	26.2195	absence	1867
SAMN38811414	25	absence	2640
SAMN38811415	25.6098	absence	3689
SAMN38811417	27.439	absence	2923
SAMN38811418	15.2439	absence	294
SAMN38811419	15.8537	absence	294
SAMN38811420	14.6341	absence	294
SAMN38811421	15.2439	absence	-
SAMN38811422	15.8537	absence	294
SAMN38811423	11.5854	absence	294
SAMN38811424	15.2439	absence	294
SAMN38811425	15.2439	absence	294
SAMN38811426	23.1707	absence	-
SAMN38811427	24.3902	absence	-
SAMN38811428	15.2439	absence	294
SAMN38811429	23.1707	absence	2854
SAMN38811431	71.3415	absence	111
SAMN38811432	26.2195	absence	107
SAMN38811433	27.439	absence	107
SAMN38811434	26.2195	absence	107
SAMN38811435	28.6585	absence	228
SAMN38811438	28.0488	absence	784
SAMN38811439	31.0976	absence	107
SAMN38811441	15.2439	absence	219
SAMN38811443	26.8293	absence	5753
SAMN38811444	37.8049	absence	34
SAMN38811445	19.5122	absence	301
SAMN38811447	27.439	absence	107
SAMN38811448	40.8537	absence	2776
SAMN38811449	28.6585	absence	228
SAMN38811450	15.2439	absence	5624
SAMN38811451	28.0488	absence	107
SAMN38811452	26.8293	absence	6148
SAMN38811453	21.3415	absence	6148
SAMN38811454	18.9024	absence	5624
SAMN38811455	27.439	absence	107
SAMN38811456	15.2439	absence	5624
SAMN38811457	66.4634	absence	14
SAMN38811459	82.9268	presence	45
SAMN38811460	34.7561	absence	3379
SAMN38811464	71.9512	absence	1557
SAMN38811466	58.5366	absence	4060
SAMN38811467	53.0488	absence	45
SAMN38811468	51.2195	absence	15
SAMN38811469	50.6098	absence	15
SAMN38811471	30.4878	absence	-
SAMN38811472	48.7805	absence	348
SAMN38811477	79.2683	absence	2121
SAMN38811479	30.4878	absence	-
SAMN38811480	28.0488	absence	219
SAMN38811481	14.6341	absence	2039
SAMN38811484	54.878	absence	1380
SAMN38811485	95.7317	absence	14
SAMN38811487	25.6098	absence	15
SAMN38811488	73.7805	absence	14
SAMN38811489	35.3659	absence	569
SAMN38811490	31.7073	absence	643
SAMN38811493	18.9024	absence	86
SAMN38811495	48.7805	absence	348
SAMN38811498	31.7073	absence	643
SAMN38811499	43.9024	absence	502
SAMN38811500	43.2927	absence	469
SAMN38811501	39.6341	absence	17
SAMN38811502	43.2927	absence	628
SAMN38811504	68.9024	absence	441
SAMN38811506	51.2195	absence	15
SAMN38811507	48.7805	absence	348
SAMN38811509	77.439	absence	17
SAMN38811510	31.7073	absence	643
SAMN38811511	54.878	absence	1380
SAMN38811512	40.2439	absence	17
SAMN38811513	39.6341	absence	461
SAMN38811515	53.0488	absence	45
SAMN38811516	18.9024	absence	86
SAMN38811517	87.8049	absence	29
SAMN38811518	78.6585	presence	3155
SAMN38811520	37.1951	absence	-
SAMN38811521	78.0488	absence	1694
SAMN38811522	82.9268	presence	45
SAMN38811524	51.2195	absence	15
SAMN38811528	79.2683	presence	2623
SAMN38811529	78.6585	presence	2623
SAMN38811530	18.9024	absence	65
SAMN38811531	18.9024	absence	65
SAMN38811532	77.439	absence	17
SAMN38811533	18.9024	absence	65
SAMN38811534	90.8537	presence	29
SAMN38841308	66.4634	absence	307
SAMN38841309	14.6341	absence	307
SAMN38842847	66.4634	absence	584
SAMN38842849	54.2683	absence	307
SAMN38842874	81.0976	absence	215
SAMN38858626	45.122	absence	13
SAMN38882269	28.6585	absence	1540
SAMN38891121	43.9024	absence	4060
SAMN38891123	40.8537	absence	240
SAMN38891124	60.3659	absence	405
SAMN38891125	51.2195	absence	20
SAMN38891127	93.9024	absence	45
SAMN38891128	29.2683	absence	922
SAMN38891129	59.7561	presence	14
SAMN38891130	54.878	absence	-
SAMN38891131	34.1463	absence	-
SAMN38891133	42.6829	absence	147
SAMN38891134	18.2927	absence	134
SAMN38891135	40.8537	absence	4381
SAMN38891136	45.7317	absence	1695
SAMN38891137	23.7805	absence	155
SAMN38891139	16.4634	absence	20
SAMN38891140	66.4634	absence	39
SAMN38891141	65.8537	absence	277
SAMN38891143	15.8537	absence	-
SAMN38891144	32.9268	absence	2217
SAMN38891145	59.1463	absence	225
SAMN38891146	65.8537	absence	393
SAMN38891148	39.0244	absence	941
SAMN38891149	34.7561	absence	528
SAMN38891150	13.4146	absence	753
SAMN38891151	45.7317	absence	252
SAMN38891152	31.7073	absence	20
SAMN38891153	32.9268	absence	753
SAMN38891155	26.8293	absence	-
SAMN38891156	53.6585	absence	307
SAMN38891157	34.7561	absence	1554
SAMN38891158	51.2195	absence	443
SAMN38891159	31.7073	absence	5122
SAMN38891160	18.9024	absence	260
SAMN38891161	66.4634	presence	45
SAMN38891162	48.1707	absence	943
SAMN38891163	54.878	absence	889
SAMN38891165	46.3415	absence	2004
SAMN38891167	92.6829	presence	45
SAMN38891168	65.2439	absence	458
SAMN38891169	50	absence	253
SAMN38891170	21.3415	absence	465
SAMN38891171	12.8049	absence	37
SAMN38891172	43.9024	absence	105
SAMN38891173	18.2927	absence	23
SAMN38891174	65.8537	absence	307
SAMN38891176	44.5122	absence	111
SAMN38891177	67.0732	absence	45
SAMN38891179	18.9024	absence	23
SAMN38891180	38.4146	absence	20
SAMN38891182	65.8537	absence	307
SAMN38891183	57.9268	absence	45
SAMN38891184	12.8049	absence	-
SAMN38891187	79.2683	absence	2623
SAMN38891188	29.2683	absence	922
SAMN38891189	46.9512	absence	27
SAMN38891191	65.2439	absence	628
SAMN38891192	35.3659	absence	1380
SAMN38891193	45.122	absence	268
SAMN38891195	59.7561	absence	3228
SAMN38891196	28.6585	absence	461
SAMN38891197	31.0976	absence	-
SAMN38891199	45.122	absence	36
SAMN38891200	13.4146	absence	2248
SAMN38891202	45.122	absence	-
SAMN38891204	11.5854	absence	628
SAMN38891205	51.8293	absence	34
SAMN38891206	18.2927	absence	163
SAMN38891207	45.7317	absence	-
SAMN38891209	39.6341	absence	1564
SAMN38891211	29.2683	absence	987
SAMN38891212	45.7317	absence	17
SAMN38891214	26.2195	absence	942
SAMN38891215	19.5122	absence	23
SAMN38891216	43.9024	absence	4060
SAMN38891218	49.3902	absence	5340
SAMN38891219	19.5122	absence	1436
SAMN38891224	53.0488	absence	253
SAMN38891225	19.5122	absence	1380
SAMN38891226	37.1951	absence	253
SAMN38891227	43.9024	absence	872
SAMN38891228	9.7561	absence	2217
SAMN38891229	41.4634	absence	3293
SAMN38891230	75	absence	1180
SAMN38891231	83.5366	presence	14
SAMN38891232	28.6585	absence	643
SAMN38891235	71.9512	absence	20
SAMN38891236	41.4634	absence	941
SAMN38891237	66.4634	absence	307
SAMN38891238	54.878	absence	1380
SAMN38891240	18.2927	absence	17
SAMN38891242	71.3415	absence	111
SAMN38891244	81.0976	absence	225
SAMN38891245	26.2195	absence	253
SAMN38891247	36.5854	absence	36
SAMN38891250	39.0244	absence	941
SAMN38891252	30.4878	absence	987
SAMN38891253	62.8049	absence	429
SAMN38891254	64.6341	absence	225
SAMN38891256	45.7317	absence	1695
SAMN38891257	65.8537	absence	307
SAMN38910174	16.4634	absence	16
SAMN38910186	64.0244	absence	307
SAMN38910190	32.9268	absence	34
SAMN38910194	40.2439	absence	16
SAMN38924490	64.6341	absence	258
SAMN38924491	64.6341	absence	258
SAMN38924493	64.6341	absence	258
SAMN38924494	64.6341	absence	258
SAMN38924498	83.5366	absence	258
SAMN38924501	61.5854	absence	16
SAMN38924502	56.7073	absence	147
SAMN38924503	56.7073	absence	147
SAMN38924505	56.7073	absence	147
SAMN38924506	46.9512	absence	15
SAMN38924507	46.9512	absence	15
SAMN38924510	47.561	absence	15
SAMN38924511	83.5366	absence	37
SAMN38924513	27.439	absence	3068
SAMN38924515	15.2439	absence	485
SAMN38924516	15.2439	absence	485
SAMN38924517	14.6341	absence	485
SAMN38924518	14.6341	absence	485
SAMN38924519	14.6341	absence	485
SAMN38924520	42.0732	absence	323
SAMN38924521	77.439	absence	258
SAMN38924522	77.439	absence	258
SAMN38924523	76.8293	absence	258
SAMN38924524	76.2195	absence	258
SAMN38924525	75.6098	absence	258
SAMN38924526	82.9268	absence	258
SAMN38924527	76.2195	absence	258
SAMN38924528	69.5122	absence	258
SAMN38924529	77.439	absence	258
SAMN38924530	10.9756	absence	15
SAMN38924531	12.1951	absence	15
SAMN38924532	12.8049	absence	15
SAMN38924533	13.4146	absence	15
SAMN38924534	11.5854	absence	15
SAMN38924535	61.5854	absence	258
SAMN38924536	84.7561	absence	258
SAMN38924537	84.7561	absence	258
SAMN38924538	85.3659	absence	258
SAMN38924539	83.5366	absence	258
SAMN38924540	82.9268	absence	258
SAMN38924541	66.4634	absence	874
SAMN38924543	85.3659	absence	258
SAMN38924544	46.3415	absence	13
SAMN38924547	46.3415	absence	13
SAMN38924548	84.7561	absence	258
SAMN38924549	65.2439	absence	874
SAMN38924558	84.7561	absence	258
SAMN38924559	73.7805	absence	14
SAMN38924560	78.6585	absence	258
SAMN38925055	34.1463	absence	-
SAMN38979174	31.7073	absence	3155
SAMN38979175	67.0732	absence	258
SAMN38982137	42.0732	absence	307
SAMN38982141	79.878	absence	14
SAMN38982203	40.8537	absence	240
SAMN38982204	41.4634	absence	-
SAMN39048466	51.8293	absence	37
SAMN39051783	34.1463	absence	3753
SAMN39078575	84.7561	absence	258
SAMN39078576	81.0976	absence	101
SAMN39124560	82.3171	absence	258
SAMN39124561	14.6341	absence	395
SAMN39140600	26.2195	absence	11
SAMN39140618	25.6098	absence	11
SAMN39143658	14.6341	absence	395
SAMN39143660	29.2683	absence	2096
SAMN39143673	26.2195	absence	101
SAMN39143675	69.5122	absence	42
SAMN39143727	25.6098	absence	4843
SAMN39143782	57.9268	absence	14
SAMN39144529	94.5122	absence	37
SAMN39144530	35.3659	absence	-
SAMN39173568	65.2439	absence	405
SAMN39173569	53.0488	absence	405
SAMN39173570	64.6341	absence	405
SAMN39173571	64.0244	absence	405
SAMN39173572	64.0244	absence	405
SAMN39181641	89.6341	presence	3155
SAMN39181642	57.3171	absence	2504
SAMN39184376	67.0732	absence	336
SAMN39184381	43.9024	absence	147
SAMN39184382	37.1951	absence	147
SAMN39192674	43.2927	absence	17
SAMN39192772	43.9024	absence	1782
SAMN39196362	40.2439	absence	564
SAMN39196364	51.8293	absence	20
SAMN39222318	76.2195	absence	1838
SAMN39222321	90.2439	absence	307
SAMN39222324	91.4634	presence	35
SAMN39244264	26.8293	absence	101
SAMN39244290	84.1463	absence	258
SAMN39244295	43.2927	absence	105
SAMN39244303	42.6829	absence	4121
SAMN39244304	90.2439	absence	268
SAMN39244305	53.0488	absence	268
SAMN39244306	90.2439	absence	268
SAMN39244307	28.0488	absence	105
SAMN39244309	52.439	absence	16
SAMN39254711	69.5122	absence	15
SAMN39259126	50	absence	45
SAMN39259131	93.9024	absence	1805
SAMN39259132	50	absence	45
SAMN39259133	50.6098	absence	45
SAMN39259134	50.6098	absence	13
SAMN39259135	34.7561	absence	45
SAMN39259136	35.9756	absence	45
SAMN39259138	50.6098	absence	45
SAMN39259140	87.8049	absence	258
SAMN39259143	79.2683	absence	14
SAMN39259149	50	absence	45
SAMN39259150	42.0732	absence	147
SAMN39259157	50.6098	absence	45
SAMN39259159	35.3659	absence	45
SAMN39259161	79.2683	absence	14
SAMN39259172	50	absence	45
SAMN39259175	49.3902	absence	45
SAMN39259180	50.6098	absence	45
SAMN39259183	45.122	absence	252
SAMN39259184	53.6585	absence	111
SAMN39259185	35.3659	absence	45
SAMN39259186	95.122	absence	1805
SAMN39259191	79.2683	absence	14
SAMN39259197	50.6098	absence	45
SAMN39259198	21.9512	absence	45
SAMN39259199	50	absence	45
SAMN39259203	50	absence	45
SAMN39259204	35.3659	absence	45
SAMN39259206	50.6098	absence	45
SAMN39259210	50.6098	absence	45
SAMN39259211	50.6098	absence	45
SAMN39259212	50.6098	absence	45
SAMN39259214	50	absence	45
SAMN39259215	35.3659	absence	45
SAMN39259216	17.6829	absence	-
SAMN39259220	50	absence	45
SAMN39259221	50	absence	45
SAMN39259223	51.2195	absence	45
SAMN39259224	50	absence	45
SAMN39259226	62.1951	absence	15
SAMN39259228	38.4146	absence	111
SAMN39259232	57.3171	absence	14
SAMN39259233	50.6098	absence	45
SAMN39259235	51.2195	absence	45
SAMN39259243	50	absence	45
SAMN39259251	51.2195	absence	45
SAMN39259252	44.5122	absence	111
SAMN39259254	45.7317	absence	111
SAMN39259255	43.9024	absence	111
SAMN39259257	43.9024	absence	111
SAMN39259259	43.9024	absence	111
SAMN39259260	51.2195	absence	45
SAMN39259264	44.5122	absence	111
SAMN39259267	43.9024	absence	111
SAMN39259268	50.6098	absence	45
SAMN39259271	51.2195	absence	45
SAMN39259274	50.6098	absence	45
SAMN39259275	78.6585	absence	14
SAMN39259276	35.3659	absence	45
SAMN39259277	83.5366	absence	37
SAMN39259279	49.3902	absence	45
SAMN39259281	35.3659	absence	45
SAMN39259282	50.6098	absence	45
SAMN39259283	50.6098	absence	45
SAMN39259284	45.122	absence	111
SAMN39259285	44.5122	absence	111
SAMN39259286	42.0732	absence	147
SAMN39259290	50.6098	absence	45
SAMN39259291	46.3415	absence	111
SAMN39259292	81.7073	absence	198
SAMN39259293	64.0244	absence	14
SAMN39259295	50.6098	absence	45
SAMN39259297	78.6585	absence	441
SAMN39259299	43.9024	absence	147
SAMN39259300	78.0488	absence	14
SAMN39259302	90.8537	presence	17
SAMN39259304	57.9268	absence	14
SAMN39259305	50	absence	45
SAMN39259306	42.0732	absence	147
SAMN39259307	21.9512	absence	45
SAMN39259310	50.6098	absence	45
SAMN39259311	50.6098	absence	45
SAMN39259314	50	absence	45
SAMN39259316	50	absence	13
SAMN39259317	50	absence	45
SAMN39259320	50.6098	absence	45
SAMN39259322	92.0732	absence	556
SAMN39259323	64.6341	absence	15
SAMN39259324	50	absence	45
SAMN39259328	42.6829	absence	111
SAMN39259331	85.9756	absence	556
SAMN39259333	50.6098	absence	45
SAMN39259334	89.0244	presence	17
SAMN39259335	50	absence	45
SAMN39259336	50	absence	3020
SAMN39259337	50	absence	45
SAMN39259338	50	absence	45
SAMN39259339	34.7561	absence	45
SAMN39259343	50	absence	45
SAMN39259344	43.9024	absence	111
SAMN39259345	50.6098	absence	45
SAMN39259349	94.5122	absence	1805
SAMN39259350	94.5122	presence	45
SAMN39259351	41.4634	absence	323
SAMN39259352	50.6098	absence	45
SAMN39259353	43.9024	absence	111
SAMN39259355	50.6098	absence	45
SAMN39259362	43.9024	absence	111
SAMN39259363	80.4878	absence	45
SAMN39259364	35.3659	absence	45
SAMN39259366	50.6098	absence	45
SAMN39259367	50	absence	45
SAMN39259368	35.3659	absence	45
SAMN39259370	50.6098	absence	45
SAMN39259371	51.2195	absence	45
SAMN39259375	34.1463	absence	45
SAMN39259377	51.2195	absence	45
SAMN39259378	43.9024	absence	111
SAMN39259379	50	absence	45
SAMN39259380	43.2927	absence	111
SAMN39259383	34.1463	absence	45
SAMN39259384	28.6585	absence	1229
SAMN39259389	50	absence	45
SAMN39259390	34.7561	absence	45
SAMN39259391	43.9024	absence	111
SAMN39259392	50.6098	absence	45
SAMN39259393	44.5122	absence	111
SAMN39259394	49.3902	absence	45
SAMN39259396	32.3171	absence	211
SAMN39259400	50	absence	45
SAMN39259403	62.1951	absence	15
SAMN39259404	50.6098	absence	45
SAMN39259405	43.2927	absence	111
SAMN39259407	34.7561	absence	45
SAMN39259408	44.5122	absence	111
SAMN39259409	34.7561	absence	45
SAMN39259410	83.5366	absence	37
SAMN39259411	44.5122	absence	111
SAMN39259417	50.6098	absence	45
SAMN39259421	50	absence	45
SAMN39259422	90.8537	absence	258
SAMN39259423	43.9024	absence	111
SAMN39259426	50.6098	absence	45
SAMN39259428	50	absence	45
SAMN39259429	90.2439	presence	17
SAMN39259432	50.6098	absence	45
SAMN39259433	43.9024	absence	111
SAMN39259438	50.6098	absence	45
SAMN39259439	89.0244	presence	17
SAMN39259442	50.6098	absence	45
SAMN39259443	47.561	absence	17
SAMN39259444	35.3659	absence	45
SAMN39259446	34.7561	absence	45
SAMN39259447	44.5122	absence	111
SAMN39259448	51.2195	absence	45
SAMN39259449	34.7561	absence	45
SAMN39259450	35.3659	absence	45
SAMN39259452	50.6098	absence	45
SAMN39259457	49.3902	absence	17
SAMN39259458	34.7561	absence	45
SAMN39259461	50	absence	45
SAMN39259473	93.2927	presence	45
SAMN39259475	58.5366	absence	307
SAMN39259476	35.3659	absence	45
SAMN39259477	30.4878	absence	37
SAMN39259478	51.2195	absence	45
SAMN39259480	90.8537	presence	17
SAMN39259483	51.2195	absence	462
SAMN39259484	51.2195	absence	462
SAMN39259486	88.4146	presence	44
SAMN39259496	50.6098	absence	45
SAMN39259499	35.3659	absence	45
SAMN39259502	80.4878	absence	13
SAMN39259503	50.6098	absence	45
SAMN39259505	50	absence	45
SAMN39259506	44.5122	absence	111
SAMN39259507	78.0488	absence	14
SAMN39259509	34.7561	absence	45
SAMN39259510	50	absence	45
SAMN39259511	78.6585	absence	14
SAMN39259515	50.6098	absence	45
SAMN39259516	51.8293	absence	45
SAMN39259518	51.2195	absence	45
SAMN39259519	50	absence	45
SAMN39259525	64.0244	absence	14
SAMN39259527	35.3659	absence	45
SAMN39259529	50.6098	absence	45
SAMN39259530	50.6098	absence	45
SAMN39259531	50	absence	45
SAMN39259535	34.7561	absence	45
SAMN39259540	50.6098	absence	45
SAMN39259543	44.5122	absence	45
SAMN39259545	43.2927	absence	111
SAMN39259548	50.6098	absence	45
SAMN39265650	27.439	absence	11
SAMN39265653	51.8293	presence	11
SAMN39271346	31.7073	absence	6260
SAMN39272081	66.4634	absence	307
SAMN39272083	65.8537	absence	307
SAMN39291016	57.3171	absence	2504
SAMN39296763	53.0488	absence	45
SAMN39296766	81.7073	absence	193
SAMN39296769	81.7073	absence	193
SAMN39313691	51.2195	absence	-
SAMN39313703	83.5366	absence	512
SAMN39322797	62.8049	absence	15
SAMN39324480	40.8537	absence	11
SAMN39324492	54.2683	absence	307
SAMN39332653	37.8049	absence	147
SAMN39334096	34.1463	absence	152
SAMN39334097	78.6585	absence	152
SAMN39335494	78.6585	absence	14
SAMN39401257	62.1951	absence	-
SAMN39401260	53.6585	absence	147
SAMN39401428	65.8537	absence	307
SAMN39401770	81.7073	absence	48
SAMN39402575	84.1463	absence	111
SAMN39403975	82.9268	absence	258
SAMN39403976	81.7073	absence	258
SAMN39419127	56.0976	absence	147
SAMN39441276	58.5366	absence	147
SAMN39441282	50.6098	absence	13
SAMN39459353	65.8537	absence	16
SAMN39459354	23.7805	absence	307
SAMN39459355	73.1707	absence	35
SAMN39459358	43.2927	absence	16
SAMN39459359	64.0244	absence	258
SAMN39459360	65.8537	absence	307
SAMN39462526	65.8537	absence	307
SAMN39484725	82.9268	absence	258
SAMN39487900	26.8293	absence	-
SAMN39502253	84.1463	absence	11
SAMN39505190	29.2683	absence	219
SAMN39519130	49.3902	absence	11
SAMN39519131	84.7561	absence	512
SAMN39519132	31.0976	absence	13
SAMN39529702	81.7073	absence	193
SAMN39530265	56.0976	absence	2504
SAMN39530266	66.4634	absence	584
SAMN39531285	84.7561	absence	11
SAMN39532329	53.0488	absence	45
SAMN39574665	49.3902	absence	20
SAMN39574666	42.0732	absence	17
SAMN39574667	45.7317	absence	17
SAMN39576968	34.7561	absence	147
SAMN39610744	31.0976	absence	17
SAMN39610747	84.1463	absence	258
SAMN39616754	23.7805	absence	1779
SAMN39616755	23.7805	absence	1779
SAMN39616756	23.7805	absence	1779
SAMN39616757	23.7805	absence	1779
SAMN39616758	23.7805	absence	1779
SAMN39616759	23.7805	absence	1779
SAMN39618403	56.0976	absence	147
SAMN39622098	82.9268	absence	437
SAMN39622105	43.9024	absence	704
SAMN39623891	60.3659	absence	16
SAMN39623895	65.8537	absence	307
SAMN39656589	59.7561	absence	307
SAMN39670197	23.1707	absence	661
SAMN39670198	46.3415	absence	48
SAMN39670199	51.2195	absence	13
SAMN39672072	35.3659	absence	45
SAMN39672632	28.6585	absence	39
SAMN39672633	23.7805	absence	383
SAMN39672636	79.878	absence	38
SAMN39672637	78.0488	absence	101
SAMN39672641	79.2683	absence	6119
SAMN39672647	73.1707	absence	751
SAMN39672652	29.878	absence	1128
SAMN39672653	52.439	absence	231
SAMN39672655	32.9268	absence	101
SAMN39672656	76.8293	absence	751
SAMN39672658	37.8049	absence	515
SAMN39673766	41.4634	absence	17
SAMN39673768	50.6098	absence	20
SAMN39673856	25.6098	absence	17
SAMN39724753	26.2195	absence	11
SAMN39725114	18.9024	absence	29
SAMN39732730	36.5854	absence	37
SAMN39750202	53.6585	absence	11
SAMN39750292	79.878	absence	152
SAMN39750293	76.8293	absence	152
SAMN39750296	51.8293	absence	258
SAMN39751742	67.0732	absence	307
SAMN39782951	73.7805	absence	-
SAMN39829406	62.8049	absence	1401
SAMN39833177	65.8537	absence	307
SAMN39833223	53.6585	absence	11
SAMN39833224	53.6585	absence	11
SAMN39842584	40.8537	absence	20
SAMN39842586	76.2195	presence	2108
SAMN39844911	82.3171	absence	258
SAMN39844912	83.5366	absence	258
SAMN39855907	18.9024	absence	23
SAMN39856586	58.5366	absence	17
SAMN39903311	18.2927	absence	2050
SAMN39903313	84.1463	absence	258
SAMN39903345	78.6585	absence	14
SAMN39903346	43.9024	absence	111
SAMN39924485	54.2683	absence	307
SAMN39924488	45.7317	absence	147
SAMN39937525	41.4634	absence	515
SAMN39937531	41.4634	absence	3293
SAMN39937532	55.4878	absence	3515
SAMN39937534	42.0732	absence	36
SAMN39937535	53.0488	absence	22
SAMN39937536	41.4634	absence	515
SAMN39937537	54.878	absence	5994
SAMN39937538	54.878	absence	5994
SAMN39937539	54.878	absence	5994
SAMN39937540	65.8537	absence	342
SAMN39937585	49.3902	absence	37
SAMN39937590	9.14634	absence	45
SAMN39937593	44.5122	absence	1026
SAMN39942383	84.7561	absence	258
SAMN39942571	56.0976	absence	147
SAMN39942666	24.3902	absence	37
SAMN39942918	51.2195	absence	2703
SAMN39942921	78.0488	presence	-
SAMN39943562	53.6585	absence	307
SAMN39943563	79.878	presence	13
SAMN39950425	45.7317	absence	1418
SAMN39950434	28.6585	absence	2096
SAMN39950469	21.9512	absence	383
SAMN39950479	50	absence	147
SAMN39950482	81.7073	presence	45
SAMN39950488	33.5366	absence	23
SAMN39950492	29.2683	absence	2096
SAMN39950495	36.5854	absence	924
SAMN39950496	58.5366	absence	16
SAMN39950498	83.5366	absence	512
SAMN39950510	53.6585	absence	307
SAMN39950520	65.2439	absence	147
SAMN39950536	76.2195	presence	5994
SAMN39950538	60.9756	absence	512
SAMN39950545	29.2683	absence	2096
SAMN39950554	29.2683	absence	2096
SAMN39950562	52.439	absence	307
SAMN39950564	54.878	absence	307
SAMN39950566	33.5366	absence	20
SAMN39950584	79.2683	absence	512
SAMN39950592	82.9268	absence	512
SAMN39950597	82.9268	absence	512
SAMN39950601	52.439	absence	15
SAMN39950603	50.6098	absence	147
SAMN39950609	37.1951	absence	13
SAMN39950611	29.2683	absence	2096
SAMN39950621	33.5366	absence	147
SAMN39950624	37.8049	absence	147
SAMN39950631	66.4634	absence	307
SAMN39950633	62.8049	absence	16
SAMN39950640	25.6098	absence	307
SAMN39950642	49.3902	absence	36
SAMN39950644	34.1463	absence	23
SAMN39950659	71.3415	absence	-
SAMN39950662	81.0976	absence	258
SAMN39950668	18.2927	absence	4399
SAMN39950675	37.1951	absence	111
SAMN39950678	14.6341	absence	661
SAMN39950681	56.0976	absence	307
SAMN39953789	68.9024	absence	-
SAMN39953799	78.6585	absence	152
SAMN39953801	78.0488	presence	152
SAMN39953894	59.7561	absence	16
SAMN39956415	95.7317	presence	45
SAMN39967165	21.9512	absence	39
SAMN39967687	50.6098	absence	45
SAMN39967688	50.6098	absence	45
SAMN39967690	50.6098	absence	45
SAMN39967691	50	absence	45
SAMN39967693	50.6098	absence	45
SAMN39967699	87.8049	presence	556
SAMN39967701	50	absence	45
SAMN39967702	35.3659	absence	45
SAMN39967703	83.5366	presence	13
SAMN39967704	34.7561	absence	45
SAMN39967712	75.6098	presence	17
SAMN39967715	40.8537	presence	13
SAMN39967716	90.2439	presence	45
SAMN39967717	49.3902	absence	45
SAMN39967718	78.6585	absence	14
SAMN39967720	85.9756	presence	44
SAMN39967724	64.6341	absence	307
SAMN39967725	35.3659	absence	45
SAMN39967728	43.9024	absence	111
SAMN39967729	50	absence	45
SAMN39967730	49.3902	absence	45
SAMN39967733	50.6098	absence	45
SAMN39967734	50.6098	absence	45
SAMN39967742	51.8293	absence	45
SAMN39967743	50	absence	45
SAMN39967744	51.2195	absence	45
SAMN39967745	50	absence	45
SAMN39967746	50.6098	absence	13
SAMN39971260	46.3415	absence	15
SAMN39984693	80.4878	absence	215
SAMN39986454	92.6829	absence	307
SAMN39992868	84.7561	absence	258
SAMN40022378	78.6585	absence	258
SAMN40022379	83.5366	absence	258
SAMN40022383	56.7073	absence	258
SAMN40022386	64.6341	absence	307
SAMN40022399	64.6341	absence	307
SAMN40022402	50.6098	absence	45
SAMN40022407	81.0976	absence	258
SAMN40022410	42.0732	absence	14
SAMN40022412	76.8293	absence	258
SAMN40022415	45.122	absence	258
SAMN40022416	45.122	absence	258
SAMN40022426	50	absence	348
SAMN40022428	42.0732	absence	14
SAMN40022433	76.2195	absence	258
SAMN40022440	42.0732	absence	14
SAMN40022442	73.1707	absence	13
SAMN40022444	57.3171	absence	258
SAMN40022445	42.0732	absence	14
SAMN40022453	19.5122	absence	111
SAMN40022462	41.4634	absence	14
SAMN40022465	84.7561	absence	258
SAMN40022471	83.5366	absence	258
SAMN40027605	47.561	absence	234
SAMN40027606	22.561	absence	661
SAMN40027610	56.0976	absence	950
SAMN40027611	57.9268	absence	45
SAMN40027612	27.439	absence	105
SAMN40027613	88.4146	absence	323
SAMN40027614	53.6585	absence	307
SAMN40027615	37.8049	absence	27
SAMN40027616	14.0244	absence	111
SAMN40027617	45.7317	absence	876
SAMN40027619	47.561	absence	252
SAMN40027620	67.0732	presence	-
SAMN40027622	54.878	absence	133
SAMN40027626	18.9024	absence	420
SAMN40027627	35.9756	absence	27
SAMN40027630	39.6341	absence	-
SAMN40027636	68.9024	absence	12
SAMN40027638	37.1951	absence	268
SAMN40027639	53.6585	absence	881
SAMN40027640	38.4146	absence	20
SAMN40027642	43.2927	absence	268
SAMN40027645	23.1707	absence	24
SAMN40027646	37.1951	absence	240
SAMN40027647	70.122	absence	45
SAMN40027649	69.5122	absence	45
SAMN40027650	59.1463	absence	219
SAMN40027653	18.9024	absence	23
SAMN40036796	84.1463	absence	13
SAMN40036811	84.7561	absence	258
SAMN40036812	84.7561	absence	258
SAMN40038336	78.0488	absence	15
SAMN40074495	79.2683	absence	258
SAMN40079257	63.4146	absence	258
SAMN40097840	56.0976	absence	147
SAMN40137346	43.2927	absence	147
SAMN40160010	35.3659	absence	45
SAMN40160011	40.8537	absence	-
SAMN40174581	52.439	absence	11
SAMN40174587	40.2439	absence	564
SAMN40174589	81.7073	absence	13
SAMN40175281	37.8049	absence	29
SAMN40175282	41.4634	absence	11
SAMN40176171	60.3659	absence	16
SAMN40176172	50.6098	absence	348
SAMN40176174	78.0488	absence	258
SAMN40188998	66.4634	absence	307
SAMN40190957	66.4634	absence	307
SAMN40194917	83.5366	absence	258
SAMN40215997	34.1463	absence	219
SAMN40216004	25.6098	absence	152
SAMN40217648	64.6341	absence	307
SAMN40254322	63.4146	absence	15
SAMN40261481	43.2927	absence	443
SAMN40261484	43.2927	absence	443
SAMN40286037	65.8537	absence	16
SAMN40327477	10.3659	absence	999
SAMN40350004	25	absence	11
SAMN40350005	25.6098	absence	11
SAMN40350006	25.6098	absence	11
SAMN40350007	25.6098	absence	11
SAMN40350008	25.6098	absence	11
SAMN40350009	25	absence	11
SAMN40350010	24.3902	absence	11
SAMN40350011	25	absence	11
SAMN40350012	24.3902	absence	11
SAMN40350013	25	absence	11
SAMN40350014	26.2195	absence	11
SAMN40350015	25.6098	absence	11
SAMN40350016	25.6098	absence	11
SAMN40350017	25.6098	absence	11
SAMN40350018	23.1707	absence	11
SAMN40350019	24.3902	absence	11
SAMN40350020	23.1707	absence	11
SAMN40350021	23.7805	absence	11
SAMN40350022	25	absence	11
SAMN40350023	25.6098	absence	11
SAMN40350024	24.3902	absence	11
SAMN40350025	25.6098	absence	11
SAMN40350026	25	absence	11
SAMN40350027	14.0244	absence	11
SAMN40350028	23.7805	absence	11
SAMN40350029	25.6098	absence	11
SAMN40350030	23.7805	absence	11
SAMN40350031	24.3902	absence	11
SAMN40350032	24.3902	absence	11
SAMN40350033	32.3171	absence	25
SAMN40350034	46.3415	absence	11
SAMN40350036	23.7805	absence	11
SAMN40350037	25	absence	11
SAMN40350038	25.6098	absence	11
SAMN40350039	24.3902	absence	11
SAMN40350040	26.8293	absence	11
SAMN40350041	24.3902	absence	11
SAMN40350042	25	absence	11
SAMN40350043	25.6098	absence	11
SAMN40350044	23.7805	absence	11
SAMN40350045	25.6098	absence	11
SAMN40350046	25.6098	absence	11
SAMN40350047	25	absence	11
SAMN40374601	39.0244	absence	134
SAMN40376352	65.8537	absence	405
SAMN40376556	42.6829	absence	4081
SAMN40379244	69.5122	absence	6250
SAMN40379678	71.3415	absence	15
SAMN40379690	43.2927	absence	76
SAMN40379692	65.8537	absence	307
SAMN40406704	15.8537	absence	66
SAMN40406705	15.8537	absence	66
SAMN40406706	15.8537	absence	66
SAMN40406707	15.8537	absence	66
SAMN40406708	15.2439	absence	66
SAMN40406709	15.8537	absence	66
SAMN40406710	15.8537	absence	66
SAMN40406711	15.8537	absence	66
SAMN40406712	15.2439	absence	66
SAMN40410177	25	absence	11
SAMN40410178	23.7805	absence	11
SAMN40410179	25	absence	11
SAMN40418968	53.0488	absence	11
SAMN40419754	42.0732	absence	107
SAMN40419758	63.4146	absence	16
SAMN40441646	76.8293	absence	17
SAMN40441647	73.1707	absence	39
SAMN40441648	73.7805	absence	4291
SAMN40441651	65.8537	absence	307
SAMN40441652	78.0488	absence	17
SAMN40441653	78.0488	absence	17
SAMN40441654	26.8293	absence	14
SAMN40441655	26.2195	absence	14
SAMN40441656	26.8293	absence	14
SAMN40441657	77.439	absence	17
SAMN40441659	28.6585	absence	14
SAMN40441661	82.3171	absence	152
SAMN40441662	77.439	absence	17
SAMN40441663	65.8537	absence	307
SAMN40441664	26.8293	absence	14
SAMN40441665	78.0488	absence	17
SAMN40441666	67.0732	absence	73
SAMN40441667	55.4878	absence	3184
SAMN40441668	67.0732	absence	73
SAMN40441669	54.878	absence	37
SAMN40441670	81.0976	absence	530
SAMN40441671	81.0976	absence	530
SAMN40441672	67.0732	absence	73
SAMN40441673	40.2439	absence	280
SAMN40441674	67.0732	absence	73
SAMN40441675	38.4146	absence	36
SAMN40441676	26.2195	presence	14
SAMN40441679	81.0976	absence	530
SAMN40441680	82.3171	absence	322
SAMN40441681	26.2195	presence	14
SAMN40441682	81.7073	absence	322
SAMN40441683	79.878	absence	1552
SAMN40441684	67.0732	absence	73
SAMN40441685	81.0976	absence	530
SAMN40441687	81.0976	absence	1552
SAMN40441688	80.4878	absence	1552
SAMN40441689	55.4878	absence	2900
SAMN40441690	67.0732	absence	73
SAMN40441691	25.6098	presence	14
SAMN40441692	35.3659	absence	789
SAMN40441693	42.6829	absence	36
SAMN40441694	43.9024	absence	39
SAMN40441696	84.7561	absence	11
SAMN40441698	29.2683	absence	147
SAMN40441699	63.4146	absence	147
SAMN40441701	57.9268	absence	16
SAMN40441705	21.3415	absence	1119
SAMN40441706	34.7561	absence	36
SAMN40441707	79.2683	absence	1741
SAMN40441708	35.9756	absence	789
SAMN40441709	44.5122	absence	17
SAMN40441710	34.1463	absence	-
SAMN40441711	41.4634	absence	397
SAMN40441713	80.4878	absence	-
SAMN40441714	53.6585	absence	307
SAMN40441715	21.9512	absence	1927
SAMN40441716	30.4878	absence	17
SAMN40441717	23.7805	absence	3050
SAMN40441718	50	absence	307
SAMN40441719	38.4146	absence	188
SAMN40441720	19.5122	absence	252
SAMN40441721	50	absence	307
SAMN40441722	65.8537	absence	1441
SAMN40441723	70.122	absence	2648
SAMN40441724	68.2927	absence	3680
SAMN40441725	81.0976	absence	437
SAMN40441726	81.0976	absence	437
SAMN40441727	85.3659	absence	11
SAMN40441728	42.0732	absence	34
SAMN40441729	85.3659	absence	11
SAMN40441730	16.4634	absence	39
SAMN40441731	29.878	absence	13
SAMN40441732	30.4878	absence	13
SAMN40441733	77.439	absence	39
SAMN40441734	17.0732	absence	39
SAMN40441735	36.5854	absence	502
SAMN40441736	37.1951	absence	1380
SAMN40441737	40.2439	absence	441
SAMN40441738	77.439	absence	39
SAMN40441739	78.6585	absence	17
SAMN40441740	77.439	absence	39
SAMN40441741	79.878	absence	502
SAMN40441742	39.0244	absence	13
SAMN40441745	76.2195	absence	17
SAMN40441746	80.4878	absence	502
SAMN40441747	78.6585	absence	17
SAMN40441748	22.561	absence	13
SAMN40441749	27.439	absence	14
SAMN40441750	77.439	absence	39
SAMN40441751	73.1707	absence	348
SAMN40441752	77.439	absence	39
SAMN40441753	77.439	absence	39
SAMN40441756	65.8537	absence	323
SAMN40441757	40.8537	absence	2004
SAMN40441758	15.8537	absence	39
SAMN40441759	23.7805	absence	39
SAMN40441760	77.439	absence	39
SAMN40441761	15.8537	absence	39
SAMN40441762	34.1463	absence	34
SAMN40441763	34.1463	absence	34
SAMN40441764	31.0976	absence	889
SAMN40441765	75	absence	76
SAMN40441766	39.0244	absence	20
SAMN40441767	45.122	absence	15
SAMN40441768	75.6098	absence	76
SAMN40441769	45.7317	absence	15
SAMN40441770	45.7317	absence	15
SAMN40441771	70.7317	absence	1741
SAMN40441772	44.5122	absence	5022
SAMN40441773	70.7317	absence	1741
SAMN40441774	62.8049	absence	101
SAMN40441775	34.1463	absence	54
SAMN40441776	43.9024	absence	37
SAMN40443489	48.7805	absence	147
SAMN40444402	42.6829	absence	20
SAMN40444408	53.6585	absence	268
SAMN40462097	61.5854	absence	16
SAMN40472749	54.2683	absence	11
SAMN40473230	37.1951	absence	147
SAMN40477114	34.1463	absence	258
SAMN40477115	84.1463	absence	258
SAMN40477116	82.3171	absence	258
SAMN40477118	82.3171	absence	258
SAMN40477119	81.7073	absence	258
SAMN40477120	83.5366	absence	258
SAMN40477121	84.7561	absence	258
SAMN40477122	81.0976	absence	258
SAMN40477123	84.1463	absence	258
SAMN40477124	85.9756	absence	258
SAMN40477127	84.7561	absence	258
SAMN40477128	84.7561	absence	258
SAMN40477130	83.5366	absence	258
SAMN40477131	34.7561	absence	258
SAMN40477132	82.3171	absence	258
SAMN40477135	82.3171	absence	258
SAMN40477137	84.1463	absence	258
SAMN40477138	80.4878	absence	258
SAMN40477140	81.7073	absence	258
SAMN40477143	81.7073	absence	258
SAMN40477145	81.7073	absence	258
SAMN40477146	81.0976	absence	258
SAMN40477147	82.9268	absence	258
SAMN40477151	84.1463	absence	258
SAMN40477153	84.7561	absence	258
SAMN40477154	79.878	absence	258
SAMN40477155	28.6585	absence	36
SAMN40477156	81.0976	absence	258
SAMN40477158	82.3171	absence	258
SAMN40477161	84.1463	absence	258
SAMN40477162	55.4878	absence	258
SAMN40477163	60.3659	absence	258
SAMN40477164	34.7561	absence	11
SAMN40477167	50.6098	absence	392
SAMN40477168	75	absence	258
SAMN40477169	80.4878	absence	258
SAMN40477170	84.1463	absence	258
SAMN40477172	84.7561	absence	258
SAMN40477174	83.5366	absence	258
SAMN40477175	62.8049	absence	-
SAMN40477181	82.9268	absence	258
SAMN40477182	75.6098	absence	258
SAMN40477184	59.7561	absence	258
SAMN40477185	82.9268	absence	258
SAMN40477188	84.1463	absence	258
SAMN40477189	82.3171	absence	258
SAMN40477191	82.3171	absence	258
SAMN40477192	82.9268	absence	258
SAMN40477193	83.5366	absence	258
SAMN40477194	84.7561	absence	258
SAMN40477196	84.1463	absence	258
SAMN40477197	84.7561	absence	1481
SAMN40477199	35.9756	presence	2167
SAMN40477200	81.7073	absence	258
SAMN40477201	81.0976	absence	258
SAMN40477202	84.7561	absence	258
SAMN40477204	62.1951	absence	258
SAMN40477205	50.6098	absence	392
SAMN40477208	84.1463	absence	258
SAMN40477209	82.3171	absence	258
SAMN40477212	81.7073	absence	258
SAMN40477213	82.9268	absence	258
SAMN40477215	45.7317	absence	258
SAMN40477216	84.1463	absence	258
SAMN40477220	62.8049	absence	-
SAMN40477222	84.7561	absence	258
SAMN40477223	79.878	absence	258
SAMN40477224	83.5366	absence	258
SAMN40477226	79.2683	absence	294
SAMN40477228	85.3659	absence	258
SAMN40477230	83.5366	absence	258
SAMN40477231	83.5366	absence	258
SAMN40477234	84.7561	absence	258
SAMN40477235	63.4146	absence	258
SAMN40477236	60.3659	absence	258
SAMN40477237	84.1463	absence	418
SAMN40477238	61.5854	absence	258
SAMN40477240	81.7073	absence	258
SAMN40477242	60.3659	absence	147
SAMN40477243	92.0732	presence	45
SAMN40477244	85.3659	absence	258
SAMN40477249	81.0976	absence	258
SAMN40477250	84.7561	absence	258
SAMN40477251	82.3171	absence	258
SAMN40477253	79.2683	absence	258
SAMN40477256	82.3171	absence	258
SAMN40477260	81.7073	absence	258
SAMN40477262	85.3659	absence	258
SAMN40477265	71.3415	presence	14
SAMN40477267	82.3171	absence	258
SAMN40477269	65.8537	absence	258
SAMN40477272	81.7073	absence	258
SAMN40477284	52.439	absence	70
SAMN40477285	78.6585	absence	258
SAMN40477286	77.439	absence	258
SAMN40477291	84.1463	absence	258
SAMN40477296	83.5366	absence	258
SAMN40477297	84.7561	absence	258
SAMN40477301	82.9268	absence	258
SAMN40477302	77.439	absence	258
SAMN40477304	80.4878	absence	258
SAMN40477310	84.1463	absence	258
SAMN40477311	79.878	absence	258
SAMN40477314	84.7561	absence	258
SAMN40477317	84.7561	absence	258
SAMN40477318	56.7073	absence	1497
SAMN40477319	83.5366	absence	258
SAMN40477320	83.5366	absence	258
SAMN40477322	33.5366	absence	76
SAMN40477323	75.6098	absence	258
SAMN40477324	82.3171	absence	258
SAMN40477327	43.9024	absence	392
SAMN40477328	81.7073	absence	258
SAMN40477333	53.6585	absence	11
SAMN40477335	82.3171	absence	258
SAMN40477339	65.8537	absence	258
SAMN40477341	26.2195	absence	258
SAMN40477343	52.439	absence	11
SAMN40477348	53.0488	absence	11
SAMN40477349	77.439	absence	258
SAMN40477350	84.7561	absence	258
SAMN40477351	84.7561	absence	258
SAMN40477352	62.8049	absence	258
SAMN40477353	82.9268	absence	258
SAMN40477354	82.3171	absence	258
SAMN40477355	81.0976	absence	258
SAMN40477356	83.5366	absence	258
SAMN40477358	84.7561	absence	340
SAMN40477359	81.7073	absence	258
SAMN40477360	81.7073	absence	258
SAMN40477361	54.2683	absence	34
SAMN40477362	78.6585	absence	258
SAMN40477366	83.5366	absence	258
SAMN40477367	81.7073	absence	3359
SAMN40477368	24.3902	absence	11
SAMN40477369	84.7561	absence	1481
SAMN40477372	82.3171	absence	3359
SAMN40477373	80.4878	absence	258
SAMN40477374	82.9268	absence	258
SAMN40477376	54.878	absence	392
SAMN40477379	82.3171	absence	258
SAMN40477381	82.9268	absence	3359
SAMN40477386	83.5366	absence	258
SAMN40477387	79.2683	absence	258
SAMN40477388	52.439	absence	392
SAMN40477389	79.2683	absence	258
SAMN40477391	78.6585	absence	258
SAMN40477392	80.4878	absence	258
SAMN40477393	82.9268	absence	258
SAMN40477394	82.3171	absence	258
SAMN40477396	34.1463	absence	-
SAMN40477397	51.2195	absence	392
SAMN40477398	82.3171	absence	258
SAMN40477400	81.0976	absence	3359
SAMN40477401	62.8049	absence	340
SAMN40477402	80.4878	absence	3359
SAMN40477403	41.4634	absence	158
SAMN40477404	54.2683	absence	258
SAMN40477405	29.2683	absence	15
SAMN40477417	77.439	absence	348
SAMN40477420	51.8293	absence	1427
SAMN40495302	17.6829	absence	15
SAMN40518047	93.2927	absence	45
SAMN40518049	81.7073	absence	3359
SAMN40518050	82.9268	absence	258
SAMN40518051	90.2439	presence	29
SAMN40518052	81.7073	absence	258
SAMN40518054	83.5366	absence	3359
SAMN40518056	40.2439	absence	392
SAMN40518058	56.0976	absence	258
SAMN40518059	65.2439	absence	258
SAMN40518061	65.2439	absence	258
SAMN40518063	81.0976	absence	258
SAMN40518064	84.1463	absence	258
SAMN40518065	84.7561	absence	258
SAMN40518066	82.3171	absence	258
SAMN40518067	81.7073	absence	258
SAMN40518069	79.878	absence	258
SAMN40518070	41.4634	absence	70
SAMN40518071	85.3659	absence	258
SAMN40518072	80.4878	absence	258
SAMN40518076	81.0976	absence	258
SAMN40518078	82.3171	absence	258
SAMN40518080	84.7561	absence	258
SAMN40518081	92.6829	absence	258
SAMN40518087	82.3171	absence	258
SAMN40518089	74.3902	absence	258
SAMN40518092	82.3171	absence	258
SAMN40518098	84.7561	absence	258
[truncated: 51,006 more rows]

## Sheet: Table S4
Table S4. non-K. pneumoniae genomes from AllTheBacteria carrying IncFIB(K)_1_Kpn3, at least 75% of pKP13_HMN-1 genes and the PTnSHV-L marker.
Genome	AllTheBacteria species assignation
SAMEA5612619	unknown
SAMEA5751133	unknown
SAMEA10468445	unknown
SAMEA5751124	unknown
SAMEA5751102	unknown
SAMEA5751103	unknown
SAMEA7378750	unknown
SAMEA7565904	unknown
SAMN23771447	unknown
SAMEA113605787	Klebsiella variicola
SAMEA7566070	Klebsiella quasipneumoniae
SAMEA104458069	unknown
SAMEA5612517	unknown
SAMN37490878	Klebsiella oxytoca
SAMEA5545178	unknown
SAMN19016588	unknown
SAMN18128811	unknown
SAMEA3673058	unknown
SAMD00055727	unknown
SAMEA8609928	unknown
SAMN34998776	unknown
SAMEA10330229	unknown
SAMEA8610200	unknown
SAMEA110371708	unknown
SAMEA4781875	unknown
SAMEA4968489	Klebsiella quasipneumoniae
SAMEA5751080	unknown
SAMN25538143	Klebsiella grimontii
SAMEA4781799	unknown
SAMEA5545276	unknown
SAMEA10330197	unknown
SAMEA6099733	unknown
SAMN22024806	Klebsiella quasipneumoniae
SAMEA4781754	unknown
SAMEA4781715	unknown
SAMEA5545038	unknown
SAMEA9972040	Klebsiella quasipneumoniae
SAMN06438881	unknown
SAMN24019761	Klebsiella quasipneumoniae
SAMEA69760918	unknown
SAMN34996671	unknown
SAMEA7537568	unknown
SAMN26366866	unknown
